# Supplementary material for: The AAA + ATPase valosin-containing protein (VCP)/p97/Cdc48 interaction network in Leishmania
Source: Sci Rep. 2020 Aug 4;10:13135. doi: 10.1038/s41598-020-70010-4 (PMC7403338; doi:10.1038/s41598-020-70010-4)
Supplement: Supplementary file 2 — Supplementary file2 [file 41598_2020_70010_MOESM2_ESM.xlsx]

## Sheet: LiVCP homologs
Supplementary Table S1. | Overlap between the BioGRID VCP interactors and Leishmania homologs.
Symbol	Name	Description	PTM	PTM	PTM	PTM	Evidencesa	Homo sapiens	E-valueb	Leishmania	Tritrypc ID	Tritryp Description
VCP	| ALS14, HEL-220, HEL-S-70, IBMPFD, IBMPFD1, TERA, p97	valosin containing protein	UBI	NEDD	FAT10	SUMO	-	>gi|6005942|ref|NP_009057.1| transitional endoplasmic reticulum ATPase isoform 1 [Homo sapiens]	0	>gi|322490717|emb|CBZ25980.1| Transitional endoplasmic reticulum ATPase,putative [Leishmania mexicana MHOM/GT/2001/U1103]	LINJ.36.1420	Valosin-containing protein, putative
AMFR	| GP78, RNF45	autocrine motility factor receptor, E3 ubiquitin protein ligase	UBI				26	>gi|21071001|ref|NP_001135.3| E3 ubiquitin-protein ligase AMFR isoform c [Homo sapiens]	4.69e-09	>gi|322497885|emb|CBZ32961.1| hypothetical protein, conserved [Leishmania donovani]	LINJ.15.1460	ERAD-associated E3 ubiquitin-protein ligase HRD1, putative
NSFL1C	| RP4-776F14.2, P47, UBX1, UBXD10, UBXN2C, dJ776F14.1	NSFL1 (p97) cofactor (p47)	UBI				26	>gi|6563210|gb|AAF17199.1|AF112211_1 p47 protein [Homo sapiens]	0.007	>gi|322491726|emb|CBZ26999.1| conserved hypothetical protein [Leishmania mexicana MHOM/GT/2001/U1103]	LINJ.22.0200	SEP domain containing protein, putative (p47)
UBXN6	| UBXD1, UBXDC2	UBX domain protein 6	UBI				19	>gi|16877752|gb|AAH17113.1| UBXN6 protein, partial [Homo sapiens]	0	>gi|401417768|ref|XP_003873376.1| conserved hypothetical protein [Leishmania mexicana MHOM/GT/2001/U1103]	LINJ.14.0050	hypothetical protein, conserved
UFD1L	| UFD1	ubiquitin fusion degradation 1 like (yeast)	UBI	SUMO			18	>gi|29501813|ref|NP_005650.2| ubiquitin recognition factor in ER-associated degradation protein 1 isoform A [Homo sapiens]	0	>gi|154346716|ref|XP_001569295.1| putative ubiquitin fusion degradation protein [Leishmania braziliensis MHOM/BR/75/M2904]	LINJ.36.6780	ubiquitin fusion degradation protein, putative (UFD1)
FAF1	| CGI-03, HFAF1s, UBXD12, UBXN3A, hFAF1	Fas (TNFRSF6) associated factor 1	UBI	SUMO			17	>gi|5901948|ref|NP_008982.1| FAS-associated factor 1 [Homo sapiens]	0.003	>gi|134065634|emb|CAM43405.1| conserved hypothetical protein [Leishmania braziliensis MHOM/BR/75/M2904]	LINJ.35.1960	ubx domain containing protein, putative (FAF2)
ATXN3	| RP11-529H20.5, AT3, ATX3, JOS, MJD, MJD1, SCA3	ataxin 3	UBI	NEDD	FAT10	SUMO	15	>gi|2262195|gb|AAB63352.1| josephin MJD1 [Homo sapiens]	0	>gi|401428655|ref|XP_003878810.1| conserved hypothetical protein [Leishmania mexicana MHOM/GT/2001/U1103]	LINJ.34.2340	Guanine nucleotide exchange factor in Golgi transport N-terminal/Sec7 domain/Domain of unknown funct...
ASPSCR1	| ASPCR1, ASPL, ASPS, RCC17, TUG, UBXD9, UBXN9	alveolar soft part sarcoma chromosome region, candidate 1	UBI				13	>gi|1034601157|ref|XP_016880531.1| PREDICTED: tether containing UBX domain for GLUT4 isoform X6 [Homo sapiens]	1.9	>gi|68125124|emb|CAJ02748.1| conserved hypothetical protein [Leishmania major strain Friedlin]	LINJ.13.0700	hypothetical protein, conserved
SYVN1	| DER3, HRD1	synovial apoptosis inhibitor 1, synoviolin	UBI				13	>gi|27436925|ref|NP_115807.1| E3 ubiquitin-protein ligase synoviolin isoform a precursor [Homo sapiens]	8.51e-21	>gi|322489894|emb|CBZ25155.1| conserved hypothetical protein [Leishmania mexicana MHOM/GT/2001/U1103]	LINJ.15.1460	ERAD-associated E3 ubiquitin-protein ligase HRD1, putative
NPLOC4	| NPL4	nuclear protein localization 4 homolog (S. cerevisiae)	UBI	NEDD	FAT10	SUMO	13	>gi|7959259|dbj|BAA96023.1| KIAA1499 protein, partial [Homo sapiens]	2.12e-09	>gi|322492424|emb|CBZ27698.1| conserved hypothetical protein [Leishmania mexicana MHOM/GT/2001/U1103]	LINJ.25.1320	NPL4 family, putative
VIMP	| AD-015, ADO15, SBBI8, SELS, SEPS1	VCP-interacting membrane protein	UBI				12	>gi|33285002|ref|NP_060915.2| selenoprotein S isoform 1 [Homo sapiens]	-	-	-	-
DERL1	| UNQ243/PRO276, DER-1, DER1	derlin 1	UBI				10	>gi|13236516|ref|NP_077271.1| derlin-1 isoform a [Homo sapiens]	4.05e-25	>gi|134061174|emb|CAM38196.1| conserved hypothetical protein [Leishmania braziliensis MHOM/BR/75/M2904]	LINJ.19.0120	Der1-like family, putative
UBXN1	| 2B28, SAKS1, UBXD10	UBX domain protein 1	UBI	NEDD			10	>gi|194373875|dbj|BAG62250.1| unnamed protein product [Homo sapiens]	9.2	>gi|685202449|gb|AIN96696.1| phosphatidylserine synthase, putative [Leishmania panamensis]	LINJ.14.1280	phosphatidylserine synthase, putative
FAF2	| ETEA, UBXD8, UBXN3B	Fas associated factor family member 2	UBI	FAT10			10	>gi|24797106|ref|NP_055428.1| FAS-associated factor 2 [Homo sapiens]	1.42e-16	>gi|1099043504|emb|CCM18950.1| hypothetical protein, conserved (fragment) [Leishmania guyanensis]	LINJ.35.1960	ubx domain containing protein, putative
UBE4B	| E4, HDNB1, UBOX3, UFD2, UFD2A	ubiquitination factor E4B	UBI				9	>gi|1034554634|ref|XP_016855525.1| PREDICTED: ubiquitin conjugation factor E4 B isoform X6 [Homo sapiens]	8.91e-15	>gi|685206107|gb|AIO00339.1| ubiquitin conjugation factor E4 B, putative [Leishmania panamensis]	LINJ.30.1070	ubiquitin fusion degradation protein 2, putative
SPRTN	| RP5-876B10.3, C1orf124, DDDL1880, DVC1, PRO4323, Spartan, dJ876B10.3	SprT-like N-terminal domain	UBI	SUMO			8	>gi|16041725|gb|AAH15740.1| C1orf124 protein [Homo sapiens]	0	>gi|1099044166|emb|CCM18674.1| hypothetical protein, conserved [Leishmania guyanensis]	LINJ.33.2270	hypothetical protein, conserved
CFTR	| tcag7.78, ABC35, ABCC7, CF, CFTR/MRP, MRP7, TNR-CFTR, dJ760C5.1	cystic fibrosis transmembrane conductance regulator (ATP-binding cassette sub-family C, member 7)	UBI	SUMO			7	>gi|180332|gb|AAA35680.1| cystic fibrosis transmembrane conductance regulator [Homo sapiens]	0	>gi|9659|emb|CAA35038.1| unnamed protein product [Leishmania tarentolae]	LINJ.23.0290	ABC-thiol transporter
SIK2	| LOH11CR1I, QIK, SNF1LK2	salt-inducible kinase 2	UBI				7	>gi|38569460|ref|NP_056006.1| serine/threonine-protein kinase SIK2 [Homo sapiens]	0	>gi|321438783|emb|CBZ12543.1| putative serine/threonine protein kinase [Leishmania major strain Friedlin]	LINJ.29.2140	5'-AMP-activated protein kinase catalytic subunit alpha, putative
AKT1	| AKT, CWS6, PKB, PKB-ALPHA, PRKBA, RAC, RAC-ALPHA	v-akt murine thymoma viral oncogene homolog 1	UBI				7	>gi|62241011|ref|NP_005154.2| RAC-alpha serine/threonine-protein kinase [Homo sapiens]	0	>gi|322490356|emb|CBZ25616.1| protein kinase A catalytic subunit [Leishmania mexicana MHOM/GT/2001/U1103]	LINJ.18.1090	protein kinase A catalytic subunit 3
SVIP	small VCP/p97-interacting protein	UBI					7	>gi|998613723|ref|NP_001307270.1| small VCP/p97-interacting protein isoform 2 [Homo sapiens]	4.3	>gi|134070699|emb|CAM69051.1| conserved hypothetical protein [Leishmania infantum JPCM5]	LINJ.27.0890	hypothetical protein, conserved
NFKBIA	| IKBA, MAD-3, NFKBI	nuclear factor of kappa light polypeptide gene enhancer in B-cells inhibitor, alpha	UBI	NEDD	SUMO		7	>gi|6688194|emb|CAB65114.1| IkappaBalpha, partial [Homo sapiens]	0.004	>gi|930566338|gb|KPI90247.1| putative ankyrin repeat protein [Leptomonas seymouri]	LINJ.35.2710	ankyrin repeat protein, putative
UBXN2B	| p37	UBX domain protein 2B	UBI				6	>gi|117938297|ref|NP_001071087.1| UBX domain-containing protein 2B isoform 1 [Homo sapiens]	8.6	>gi|322505113|emb|CAM39336.2| conserved hypothetical protein [Leishmania braziliensis MHOM/BR/75/M2904]	LINJ.26.0700	hypothetical protein, conserved
UBC	| HMG20	ubiquitin C	UBI	NEDD	FAT10	SUMO	6	>gi|444434917|dbj|BAM77033.1| ubiquitin C [Homo sapiens]	0	>gi|321399001|emb|CAM65917.2| polyubiquitin [Leishmania infantum JPCM5]	LINJ.09.0950	polyubiquitin
VCPIP1	| DUBA3, VCIP135	valosin containing protein (p97)/p47 complex interacting protein 1	UBI	FAT10			6	>gi|36029914|ref|NP_079330.2| deubiquitinating protein VCIP135 [Homo sapiens]	-	-	-	-
NGLY1	| CDG1V, PNG1, PNGase	N-glycanase 1	UBI				5	>gi|223941798|ref|NP_001138765.1| peptide-N(4)-(N-acetyl-beta-glucosaminyl)asparagine amidase isoform 2 [Homo sapiens]	0	>gi|398023942|ref|XP_003865132.1| hypothetical protein, conserved [Leishmania donovani]	LINJ.36.0140	PUB domain containing protein, putative
UBXN4	| UBXD2, UBXDC1, erasin	UBX domain protein 4	UBI				5	>gi|24307965|ref|NP_055422.1| UBX domain-containing protein 4 [Homo sapiens]	3.46e-06	>gi|134073963|emb|CAM72703.1| conserved hypothetical protein [Leishmania infantum JPCM5]	LINJ.36.0140	PUB domain containing protein, putative
UBXN2A	| UBXD4	UBX domain protein 2A	UBI				5	>gi|33457320|ref|NP_859064.2| UBX domain-containing protein 2A [Homo sapiens]	0.000113	>gi|134069650|emb|CAM67974.1| conserved hypothetical protein [Leishmania infantum JPCM5]	LINJ.22.0200	SEP domain containing protein, putative
UBXN7	| UBXD7	UBX domain protein 7	UBI	SUMO			5	>gi|34526578|dbj|BAC85247.1| unnamed protein product [Homo sapiens]	7.66e-07	>gi|322500682|emb|CBZ35759.1| hypothetical protein, conserved [Leishmania donovani]	LINJ.29.0350	UBX domain-containing protein
UBXN8	| D8S2298E, REP8, UBXD6	UBX domain protein 8	UBI				5	>gi|767951230|ref|XP_011542957.1| PREDICTED: UBX domain-containing protein 8 isoform X1 [Homo sapiens]	0.23	>gi|1099043504|emb|CCM18950.1| hypothetical protein, conserved (fragment) [Leishmania guyanensis]	LINJ.35.1960	ubx domain containing protein, putative
RNF31	| HOIP, ZIBRA	ring finger protein 31	UBI				4	>gi|109150431|ref|NP_060469.4| E3 ubiquitin-protein ligase RNF31 isoform 1 [Homo sapiens]	7.15e-11	>gi|322501161|emb|CBZ36239.1| hypothetical protein, conserved [Leishmania donovani]	LINJ.30.2180	E3 ubiquitin-protein ligase, putative
ZFAND2B	| AIRAPL	zinc finger, AN1-type domain 2B	UBI				4	>gi|119591099|gb|EAW70693.1| zinc finger, AN1-type domain 2B, isoform CRA_c [Homo sapiens]	0.024	>gi|134061075|emb|CAM38096.1| conserved hypothetical protein [Leishmania braziliensis MHOM/BR/75/M2904]	LINJ.18.1130	AN1-like zinc finger, putative
CAV1	| BSCL3, CGL3, LCCNS, MSTP085, PPH3, VIP21	caveolin 1, caveolae protein, 22kDa	UBI				4	>gi|290542359|ref|NP_001166366.1| caveolin-1 isoform beta [Homo sapiens]	0	>gi|146091493|ref|XP_001470043.1| hypothetical protein, unknown function [Leishmania infantum JPCM5]	LINJ.28.0080	hypothetical protein, unknown function
COPS5	| CSN5, JAB1, MOV-34, SGN5	COP9 signalosome subunit 5	UBI	NEDD			4	>gi|38027923|ref|NP_006828.2| COP9 signalosome complex subunit 5 [Homo sapiens]	0	>gi|68125616|emb|CAJ03680.1| putative metallopeptidase [Leishmania major strain Friedlin]	LINJ.16.0850	COP9 signalosome complex subunit 5, putative
INSIG1	| CL-6, CL6	insulin induced gene 1	UBI				4	>gi|38327531|ref|NP_938151.1| insulin-induced gene 1 protein isoform 3 [Homo sapiens]	0	>gi|154341459|ref|XP_001566681.1| putative dolichyl pyrophosphate phosphatase [Leishmania braziliensis MHOM/BR/75/M2904]	LINJ.30.0410	dolichyl pyrophosphate phosphatase, putative
YOD1	| RP11-164O23.1, DUBA8, OTUD2, PRO0907	YOD1 deubiquitinase	UBI				4	>gi|444299626|ref|NP_001263249.1| ubiquitin thioesterase OTU1 isoform 2 [Homo sapiens]	1.03e-37	>gi|322491197|emb|CBZ26462.1| conserved hypothetical protein [Leishmania mexicana MHOM/GT/2001/U1103]	LINJ.36.6280	hypothetical protein, conserved
DERL2	| CGI-101, F-LAN-1, F-LANa, FLANa	derlin 2	UBI				4	>gi|755571528|ref|NP_001291708.1| derlin-2 isoform c [Homo sapiens]	0	>gi|1099055111|emb|CCM14049.1| hypothetical protein, conserved [Leishmania guyanensis]	LINJ.15.0650	hypothetical protein, conserved
HTT	| HD, IT15	huntingtin	UBI	NEDD	FAT10	SUMO	4	>gi|794068|emb|CAA89025.1| cL83D3.1 (exons 3-7), partial [Homo sapiens]	0	>gi|398018897|ref|XP_003862613.1| dihydrolipoamide dehydrogenase, putative [Leishmania donovani]	LINJ.29.1950	dihydrolipoamide dehydrogenase, putative
VCPKMT	| C14orf138, METTL21D, VCP-KMT	valosin containing protein lysine (K) methyltransferase					4	>gi|10436205|dbj|BAB14752.1| unnamed protein product [Homo sapiens]	2.77e-06	>gi|930562570|gb|KPI86594.1| hypothetical protein ABL78_4323 [Leptomonas seymouri]	LINJ.17.0840	Putative methyltransferase, putative
ANKZF1	| ZNF744	ankyrin repeat and zinc finger domain containing 1					4	>gi|194382786|dbj|BAG64563.1| unnamed protein product [Homo sapiens]	2.11e-20	>gi|1099042788|emb|CCM19322.1| hypothetical protein, conserved [Leishmania guyanensis]	LINJ.35.5380	hypothetical protein, conserved
FAM104A	family with sequence similarity 104, member A						4	>gi|52745390|emb|CAH56818.1| unnamed protein product [Homo sapiens]	15	>gi|928115797|gb|KPA80258.1| putative mitochondrial hypothetical protein [Leptomonas pyrrhocoris]	LINJ.29.0040	hypothetical protein, conserved
NUB1	| BS4, NUB1L, NYREN18	negative regulator of ubiquitin-like proteins 1	UBI	NEDD			3	>gi|1034655900|ref|XP_016867795.1| PREDICTED: NEDD8 ultimate buster 1 isoform X4 [Homo sapiens]	6.2	>gi|685204148|gb|AIN98387.1| hypothetical protein LPMP_220940 [Leishmania panamensis]	LINJ.22.0860	hypothetical protein, conserved
HERPUD1	| HERP, Mif1, SUP	homocysteine-inducible, endoplasmic reticulum stress-inducible, ubiquitin-like domain member 1	UBI				3	>gi|119603299|gb|EAW82893.1| homocysteine-inducible, endoplasmic reticulum stress-inducible, ubiquitin-like domain member 1, isoform CRA_b [Homo sapiens]	0	>gi|157873328|ref|XP_001685176.1| ubiquitin-fusion protein [Leishmania major strain Friedlin]	LMJF.31.1900	ubiquitin-fusion protein
ANKRD13A	| ANKRD13, NY-REN-25	ankyrin repeat domain 13A	UBI				3	>gi|119618299|gb|EAW97893.1| ankyrin repeat domain 13, isoform CRA_c [Homo sapiens]	0	>gi|157877442|ref|XP_001687038.1| elongation factor-2 kinase-like protein [Leishmania major strain Friedlin]	LINJ.36.4760	elongation factor-2 kinase-like protein
TP53	| BCC7, LFS1, P53, TRP53	tumor protein p53	UBI	NEDD	FAT10	SUMO	3	>gi|127461435|gb|ABO28412.1| tumor protein p53, partial [Homo sapiens]	0	>gi|157871992|ref|XP_001684545.1| putative leucine-rich repeat protein [Leishmania major strain Friedlin]	LINJ.28.2790	leucine-rich repeat protein, putative
BAG6	| DADB-70P7.10-021, BAG-6, BAT3, D6S52E, G3	BCL2-associated athanogene 6	UBI	NEDD	FAT10		3	>gi|149158692|ref|NP_004630.3| large proline-rich protein BAG6 isoform a [Homo sapiens]	8.62e-06	>gi|1099042634|emb|CCM19408.1| ubiquitin-like protein, putative [Leishmania guyanensis]	LINJ.36.0590	ubiquitin-like protein, putative
UBQLN1	| DA41, DSK2, PLIC-1, UBQN, XDRP1	ubiquilin 1	UBI				3	>gi|193786567|dbj|BAG51350.1| unnamed protein product [Homo sapiens]	1.3e-13	>gi|321398432|emb|CBZ08820.1| conserved hypothetical protein [Leishmania infantum JPCM5]	LINJ.27.0570	UBA/TS-N domain containing protein, putative
UBXN10	| UBXD3	UBX domain protein 10					3	>gi|22748809|ref|NP_689589.1| UBX domain-containing protein 10 [Homo sapiens]	0	>gi|398021701|ref|XP_003864013.1| hypothetical protein, conserved [Leishmania donovani]	LINJ.33.1880	hypothetical protein, conserved
CUL2	| RP11-297A16.3	cullin 2	UBI	NEDD			3	>gi|311771641|ref|NP_001185708.1| cullin-2 isoform b [Homo sapiens]	3.41e-35	>gi|322492287|emb|CBZ27562.1| cullin-like protein-like protein [Leishmania mexicana MHOM/GT/2001/U1103]	LINJ.24.2380	cullin-like protein-like protein
CUL1	cullin 1	UBI	NEDD	SUMO			3	>gi|32307161|ref|NP_003583.2| cullin-1 [Homo sapiens]	0	>gi|322499551|emb|CBZ34625.1| cullin-like protein-like protein [Leishmania donovani]	LINJ.24.2380	cullin-like protein-like protein
RNF19A	| RNF19	ring finger protein 19A, RBR E3 ubiquitin protein ligase	UBI				3	>gi|35493782|ref|NP_056250.3| E3 ubiquitin-protein ligase RNF19A [Homo sapiens]	1.62e-13	>gi|68127892|emb|CAJ06447.1| conserved hypothetical protein [Leishmania major strain Friedlin]	LINJ.30.2180	E3 ubiquitin-protein ligase, putative
PLAA	| DOA1, PLA2P, PLAP	phospholipase A2-activating protein	UBI	SUMO			3	>gi|4106818|gb|AAD03030.1| phospholipase A2-activating protein [Homo sapiens]	0	>gi|134062510|emb|CAM42372.1| conserved hypothetical protein [Leishmania braziliensis MHOM/BR/75/M2904]	LINJ.24.1970	WD domain, G-beta repeat/PFU (PLAA family ubiquitin binding), putative
GZMK	| TRYP2	granzyme K (granzyme 3; tryptase II)					3	>gi|4504235|ref|NP_002095.1| granzyme K precursor [Homo sapiens]	0	>gi|1099057056|emb|CCM13317.1| kinesin, putative [Leishmania guyanensis]	LINJ.09.0250	kinesin, putative
CCT2	| 99D8.1, CCT-beta, CCTB, HEL-S-100n, PRO1633, TCP-1-beta	chaperonin containing TCP1, subunit 2 (beta)	UBI	NEDD	SUMO		3	>gi|5453603|ref|NP_006422.1| T-complex protein 1 subunit beta isoform 1 [Homo sapiens]	0	>gi|322500196|emb|CBZ35273.1| T-complex protein 1, beta subunit, putative [Leishmania donovani]	LINJ.27.1150	T-complex protein 1, beta subunit, putative
HSPA8	| HEL-33, HEL-S-72p, HSC54, HSC70, HSC71, HSP71, HSP73, HSPA10, LAP-1, LAP1, NIP71	heat shock 70kDa protein 8	UBI	FAT10	SUMO		3	>gi|5729877|ref|NP_006588.1| heat shock cognate 71 kDa protein isoform 1 [Homo sapiens]	0	>gi|293057|gb|AAA53690.1| heat shock protein 70 [Leishmania amazonensis]	LINJ.28.2960	heat-shock protein hsp70, putative
SH2D2A	| RP11-66D17.12-002, F2771, SCAP, TSAD, VRAP	SH2 domain containing 2A					3	>gi|190691861|gb|ACE87705.1| SH2 domain protein 2A protein [synthetic construct]	14	>gi|68125766|emb|CAJ03584.1| conserved hypothetical protein [Leishmania major strain Friedlin]	LINJ.17.0650	hypothetical protein, conserved
TOMM34	| HTOM34P, TOM34, URCC3	translocase of outer mitochondrial membrane 34	UBI				3	>gi|24212065|sp|Q15785.2|TOM34_HUMAN RecName: Full=Mitochondrial import receptor subunit TOM34; Short=hTom34; AltName: Full=Translocase of outer membrane 34 kDa subunit	2.14e-19	>gi|928115351|gb|KPA79813.1| Stress-inducible protein STI1 [Leptomonas pyrrhocoris]	LINJ.36.0080	stress-inducible protein STI1 homolog
PARK2	| KB-152G3.1, AR-JP, LPRS2, PDJ, PRKN	parkin RBR E3 ubiquitin protein ligase	UBI	NEDD			3	>gi|3063388|dbj|BAA25751.1| Parkin [Homo sapiens]	3.41e-08	>gi|9591|emb|CAA78598.1| Ubiquitin, partial [Leishmania major]	LMJF.31.1900	ubiquitin-fusion protein
BTRC	| RP11-529I10.2, BETA-TRCP, FBW1A, FBXW1, FBXW1A, FWD1, bTrCP, bTrCP1, betaTrCP	beta-transducin repeat containing E3 ubiquitin protein ligase	UBI				3	>gi|379030596|ref|NP_001243785.1| F-box/WD repeat-containing protein 1A isoform 3 [Homo sapiens]	2e-34	>gi|146079233|ref|XP_001463731.1| conserved hypothetical protein [Leishmania infantum JPCM5]	LINJ.10.0830	WD domain, G-beta repeat, putative
UBB	ubiquitin B	UBI	NEDD	SUMO			2	>gi|11024714|ref|NP_061828.1| polyubiquitin-B precursor [Homo sapiens]	0	>gi|321398786|emb|CBZ09034.1| putative polyubiquitin [Leishmania infantum JPCM5]	LINJ.09.0950	polyubiquitin
SKP1	| EMC19, OCP-II, OCP2, SKP1A, TCEB1L, p19A	S-phase kinase-associated protein 1	UBI	NEDD	SUMO		2	>gi|119582678|gb|EAW62274.1| S-phase kinase-associated protein 1A (p19A), isoform CRA_d [Homo sapiens]	7.16e-31	>gi|1099056088|emb|CCM13686.1| S-phase kinase-associated protein, putative,Skp1 family protein, putative,Cyclin A/CDK2-associated protein [Leishmania guyanensis]	LINJ.11.1200	SKP1-like protein
PSMA1	| HC2, HEL-S-275, NU, PROS30	proteasome (prosome, macropain) subunit, alpha type, 1	UBI	NEDD	SUMO		2	>gi|119588882|gb|EAW68476.1| proteasome (prosome, macropain) subunit, alpha type, 1, isoform CRA_a [Homo sapiens]	5.26e-31	>gi|1099042400|emb|CCM19505.1| proteasome alpha 1 subunit, putative [Leishmania guyanensis]	LINJ.36.1670	proteasome subunit alpha type-1, putative
ELAVL1	| ELAV1, HUR, Hua, MelG	ELAV like RNA binding protein 1	UBI	SUMO			2	>gi|119589356|gb|EAW68950.1| ELAV (embryonic lethal, abnormal vision, Drosophila)-like 1 (Hu antigen R), isoform CRA_b [Homo sapiens]	1.4e-21	>gi|685207878|gb|AIO02106.1| polyadenylate-binding protein 1 [Leishmania panamensis]	LINJ.35.5360	polyadenylate-binding protein 1
WAC	| RP11-48B24.1, BM-016, PRO1741, Wwp4	WW domain containing adaptor with coiled-coil	UBI	NEDD	SUMO		2	>gi|119606447|gb|EAW86041.1| WW domain containing adaptor with coiled-coil, isoform CRA_h [Homo sapiens]	0.33	>gi|322500583|emb|CBZ35660.1| hypothetical protein, conserved [Leishmania donovani]	LINJ.28.2560	WW domain containing protein, putative
WRN	| RECQ3, RECQL2, RECQL3	Werner syndrome, RecQ helicase-like	UBI	SUMO			2	>gi|1280208|gb|AAC41981.1| unnamed protein product [Homo sapiens]	0	>gi|685204545|gb|AIN98782.1| ATP-dependent DEAD/H DNA helicase recQ, putative [Leishmania panamensis]	LINJ.24.1590	ATP-dependent DEAD/H DNA helicase recQ, putative
TUBB4B	| RP13-122B23.2, Beta2, TUBB2, TUBB2C	tubulin, beta 4B class IVb	UBI	NEDD	FAT10	SUMO	2	>gi|14124960|gb|AAH08006.1| TUBB2C protein, partial [Homo sapiens]	0	>gi|685207150|gb|AIO01379.1| beta tubulin, partial [Leishmania panamensis]	LINJ.33.0860	beta-tubulin
ISG15	| G1P2, IFI15, IMD38, IP17, UCRP, hUCRP	ISG15 ubiquitin-like modifier	UBI				2	>gi|14550514|gb|AAH09507.1| ISG15 ubiquitin-like modifier [Homo sapiens]	0	>gi|157873328|ref|XP_001685176.1| ubiquitin-fusion protein [Leishmania major strain Friedlin]	LMJF.31.1900	ubiquitin-fusion protein
FCHSD2	| NWK, SH3MD3	FCH and double SH3 domains 2	UBI	FAT10			2	>gi|14714520|gb|AAH10394.1| FCHSD2 protein [Homo sapiens]	1.1	>gi|322493002|emb|CBZ28287.1| paraflagellar rod protein-like protein [Leishmania mexicana MHOM/GT/2001/U1103]	LINJ.27.1750	paraflagellar rod protein 5, putative
CCNB1	| CCNB	cyclin B1	UBI				2	>gi|158259885|dbj|BAF82120.1| unnamed protein product [Homo sapiens]	0	>gi|322494430|emb|CBZ29732.1| putative CYC2-like cyclin [Leishmania mexicana MHOM/GT/2001/U1103]	LINJ.32.3520	cyclin 6, putative
USP13	| ISOT3, IsoT-3	ubiquitin specific peptidase 13 (isopeptidase T-3)	UBI				2	>gi|158261699|dbj|BAF83027.1| unnamed protein product [Homo sapiens]	0	>gi|134071126|emb|CAM69810.1| putative cysteine peptidase, Clan CA, family C19 [Leishmania infantum JPCM5]	LINJ.29.2410	ubiquitin carboxyl-terminal hydrolase, putative
AR	| RP11-383C12.1, AIS, DHTR, HUMARA, HYSP1, KD, NR3C4, SBMA, SMAX1, TFM	androgen receptor	UBI	SUMO			2	>gi|178872|gb|AAA51771.1| androgen receptor [Homo sapiens]	0.022	>gi|68124287|emb|CAJ07049.1| conserved hypothetical protein [Leishmania major strain Friedlin]	LINJ.07.0990	hypothetical protein, conserved
PPT1	| RP11-115D7.2, CLN1, INCL, PPT	palmitoyl-protein thioesterase 1	UBI				2	>gi|217272890|ref|NP_001136076.1| palmitoyl-protein thioesterase 1 isoform 2 precursor [Homo sapiens]	0	>gi|731702505|ref|XP_010700950.1| DNA primase large subunit, putative [Leishmania panamensis]	LINJ.03.0080	DNA primase large subunit, putative
PPP2R1A	| PP2A-Aalpha, PP2AAALPHA, PR65A	protein phosphatase 2, regulatory subunit A, alpha	UBI	NEDD	SUMO		2	>gi|21749746|dbj|BAC03652.1| unnamed protein product [Homo sapiens]	0	>gi|322504780|emb|CBZ14566.1| putative serine/threonine protein phosphatase 2A regulatory subunit [Leishmania braziliensis MHOM/BR/75/M2904]	LINJ.20.0720	serine/threonine protein phosphatase 2A regulatory subunit, putative
NF1	| NFNS, VRNF, WSS	neurofibromin 1	UBI	SUMO			2	>gi|219940|dbj|BAA02150.1| NF1 protein isoform [Homo sapiens]	0	>gi|389593421|ref|XP_003721964.1| putative diacylglycerol acyltransferase [Leishmania major strain Friedlin]	LINJ.27.1460	diacylglycerol acyltransferase, putative
MDM2	| ACTFS, HDMX, hdm2	MDM2 proto-oncogene, E3 ubiquitin protein ligase	UBI	NEDD	FAT10	SUMO	2	>gi|223890205|ref|NP_001138811.1| E3 ubiquitin-protein ligase Mdm2 isoform h [Homo sapiens]	0.006	>gi|68124589|emb|CAJ02950.1| hypothetical protein LMJF_09_1210 [Leishmania major strain Friedlin]	LINJ.09.1270	Zinc finger, C3HC4 type (RING finger), putative
CCT5	| CCT-epsilon, CCTE, HEL-S-69, TCP-1-epsilon	chaperonin containing TCP1, subunit 5 (epsilon)	UBI	NEDD	FAT10	SUMO	2	>gi|24307939|ref|NP_036205.1| T-complex protein 1 subunit epsilon isoform a [Homo sapiens]	0	>gi|322494191|emb|CBZ29488.1| chaperonin containing t-complex protein,putative [Leishmania mexicana MHOM/GT/2001/U1103]	LINJ.32.1060	chaperonin containing t-complex protein, putative
NCAPH	| BRRN1, CAP-H	non-SMC condensin I complex, subunit H	UBI	NEDD	SUMO		2	>gi|25121987|ref|NP_056156.2| condensin complex subunit 2 isoform 1 [Homo sapiens]	9.9	>gi|134067213|emb|CAM65480.1| conserved hypothetical protein [Leishmania infantum JPCM5]	LINJ.06.0490	condensin complex subunit 2, putative
VCAM1	| CD106, INCAM-100	vascular cell adhesion molecule 1					2	>gi|315434271|ref|NP_001186763.1| vascular cell adhesion protein 1 isoform c precursor [Homo sapiens]	0	>gi|401422266|ref|XP_003875621.1| conserved hypothetical protein [Leishmania mexicana MHOM/GT/2001/U1103]	LINJ.22.1520	hypothetical protein, conserved
CUL3	| CUL-3, PHA2E	cullin 3	UBI	NEDD	SUMO		2	>gi|33286088|gb|AAQ01660.1| cullin 3 isoform [Homo sapiens]	0	>gi|322492287|emb|CBZ27562.1| cullin-like protein-like protein [Leishmania mexicana MHOM/GT/2001/U1103]	LINJ.24.2380	cullin-like protein-like protein
RHBDD1	| HSD50, RRP4	rhomboid domain containing 1	UBI				2	>gi|33300639|ref|NP_115652.2| rhomboid-related protein 4 [Homo sapiens]	1.7	>gi|321438702|emb|CBZ12462.1| hypothetical protein LMJF_29_1250 [Leishmania major strain Friedlin]	LINJ.29.1340	hypothetical protein, unknown function
OTULIN	| FAM105B, GUM	OTU deubiquitinase with linear linkage specificity	UBI				2	>gi|33873668|gb|AAH07706.3| FAM105B protein [Homo sapiens]	0	>gi|401422956|ref|XP_003875965.1| conserved hypothetical protein [Leishmania mexicana MHOM/GT/2001/U1103]	LINJ.24.1530	hypothetical protein, conserved
TARDBP	| RP4-635E18.2, ALS10, TDP-43	TAR DNA binding protein	UBI	FAT10	SUMO		2	>gi|355469749|gb|AER93386.1| TDP43 isoform I [Homo sapiens]	1.02e-11	>gi|134060977|emb|CAM37995.1| hypothetical protein, unknown function [Leishmania braziliensis MHOM/BR/75/M2904]	LINJ.18.0190	RNA recognition motif. (a.k.a. RRM, RBD, or RNP domain), putative
HSPA4	| APG-2, HEL-S-5a, HS24/P52, HSPH2, RY, hsp70, hsp70RY	heat shock 70kDa protein 4	UBI	NEDD	SUMO		2	>gi|38327039|ref|NP_002145.3| heat shock 70 kDa protein 4 [Homo sapiens]	0	>gi|322490382|emb|CBZ25642.1| putative heat shock protein [Leishmania mexicana MHOM/GT/2001/U1103]	LINJ.18.1350	heat shock protein 110, putative
INSIG2	insulin induced gene 2						2	>gi|38327533|ref|NP_057217.2| insulin-induced gene 2 protein isoform a [Homo sapiens]	0	>gi|146092023|ref|XP_001470186.1| conserved hypothetical protein [Leishmania infantum JPCM5]	LINJ.28.1570	hypothetical protein, conserved
PSMA2	| HC3, MU, PMSA2, PSC2	proteasome (prosome, macropain) subunit, alpha type, 2	UBI	SUMO			2	>gi|39644890|gb|AAH02900.2| PSMA2 protein, partial [Homo sapiens]	0	>gi|322491675|emb|CBZ26948.1| putative proteasome alpha 2 subunit [Leishmania mexicana MHOM/GT/2001/U1103]	LINJ.21.2070	proteasome alpha 2 subunit, putative
PPM1B	| PP2C-beta, PP2C-beta-X, PP2CB, PP2CBETA, PPC2BETAX	protein phosphatase, Mg2+/Mn2+ dependent, 1B	UBI	SUMO			2	>gi|4505995|ref|NP_002697.1| protein phosphatase 1B isoform 1 [Homo sapiens]	0	>gi|685207965|gb|AIO02192.1| protein phosphatase 2C-like protein [Leishmania panamensis]	LINJ.36.0560	protein phosphatase 2C-like protein
PSMA4	| HC9, HsT17706, PSC9	proteasome (prosome, macropain) subunit, alpha type, 4	UBI	FAT10	SUMO		2	>gi|4506185|ref|NP_002780.1| proteasome subunit alpha type-4 isoform 1 [Homo sapiens]	0	>gi|68125244|emb|CAJ02729.1| putative proteasome alpha 3 subunit [Leishmania major strain Friedlin]	LINJ.14.0310	proteasome alpha 3 subunit, putative
PTPRO	| GLEPP1, NPHS6, PTP-OC, PTP-U2, PTPROT, PTPU2, R-PTP-O	protein tyrosine phosphatase, receptor type, O					2	>gi|4506323|ref|NP_002839.1| receptor-type tyrosine-protein phosphatase O isoform b precursor [Homo sapiens]	0	>gi|322491132|emb|CBZ26397.1| putative tyrosine specific protein phosphatase [Leishmania mexicana MHOM/GT/2001/U1103]	LINJ.36.5610	tyrosine specific protein phosphatase, putative
GRB2	| ASH, EGFRBP-GRB2, Grb3-3, MST084, MSTP084, NCKAP2	growth factor receptor-bound protein 2	UBI				2	>gi|45359859|ref|NP_987102.1| growth factor receptor-bound protein 2 isoform 2 [Homo sapiens]	2.79e-08	>gi|322503022|emb|CBZ38106.1| hypothetical protein, conserved [Leishmania donovani]	LINJ.35.2050	Variant SH3 domain containing protein, putative
SCD	| PRO1933, FADS5, MSTP008, SCD1, SCDOS	stearoyl-CoA desaturase (delta-9-desaturase)	UBI				2	>gi|4808601|gb|AAD29870.1|AF097514_1 stearoyl-CoA desaturase [Homo sapiens]	0	>gi|134059977|emb|CAM41933.1| stearic acid desaturase [Leishmania braziliensis MHOM/BR/75/M2904]	LINJ.14.0520	stearic acid desaturase, putative
RAB11B	| H-YPT3	RAB11B, member RAS oncogene family	UBI				2	>gi|49168476|emb|CAG38733.1| RAB11B [Homo sapiens]	0	>gi|322497143|emb|CBZ32214.1| small GTP-binding protein Rab11, putative [Leishmania donovani]	LINJ.10.0960	small GTP-binding protein Rab11, putative
CUL7	| 3M1, KIAA0076, dJ20C7.5	cullin 7	UBI	NEDD			2	>gi|530382843|ref|XP_005249560.1| PREDICTED: cullin-7 isoform X6 [Homo sapiens]	0	>gi|401419210|ref|XP_003874095.1| conserved hypothetical protein [Leishmania mexicana MHOM/GT/2001/U1103]	LINJ.18.0810	ethanolamine phosphotransferase, putative
ANKRD13B	ankyrin repeat domain 13B	UBI					2	>gi|530410910|ref|XP_005257977.1| PREDICTED: ankyrin repeat domain-containing protein 13B isoform X1 [Homo sapiens]	1.48e-05	>gi|322493717|emb|CBZ29007.1| conserved hypothetical protein [Leishmania mexicana MHOM/GT/2001/U1103]	LINJ.30.3310	Ankyrin repeats (3 copies), putative
SHFM1	| DSS1, ECD, SEM1, SHFD1, SHSF1, Shfdg1	split hand/foot malformation (ectrodactyly) type 1	UBI				2	>gi|5453640|ref|NP_006295.1| 26S proteasome complex subunit SEM1 isoform 3 [Homo sapiens]	0	>gi|401420542|ref|XP_003874760.1| metallo-peptidase, Clan MC, Family M14 [Leishmania mexicana MHOM/GT/2001/U1103]	LINJ.36.4230	metallo-peptidase, Clan MC, Family M14, putative
TRIM13	| CAR, DLEU5, LEU5, RFP2, RNF77	tripartite motif containing 13	UBI				2	>gi|55953112|ref|NP_001007279.1| E3 ubiquitin-protein ligase TRIM13 isoform 2 [Homo sapiens]	2.29e-07	>gi|322493215|emb|CBZ28500.1| conserved hypothetical protein [Leishmania mexicana MHOM/GT/2001/U1103]	LINJ.28.1410	hypothetical protein, conserved
STUB1	| LA16c-313D11.6, CHIP, HSPABP2, NY-CO-7, SCAR16, SDCCAG7, UBOX1	STIP1 homology and U-box containing protein 1, E3 ubiquitin protein ligase	UBI	SUMO			2	>gi|56181387|ref|NP_005852.2| E3 ubiquitin-protein ligase CHIP isoform a [Homo sapiens]	6.12e-13	>gi|685207781|gb|AIO02009.1| protein kinase, putative [Leishmania panamensis]	LINJ.35.4050	protein kinase, putative
RNF2	| GS1-120K12.1, BAP-1, BAP1, DING, HIPI3, RING1B, RING2	ring finger protein 2	UBI	NEDD	FAT10		2	>gi|6005747|ref|NP_009143.1| E3 ubiquitin-protein ligase RING2 [Homo sapiens]	0.000123	>gi|322499459|emb|CBZ34532.1| hypothetical protein, conserved, partial [Leishmania donovani]	LINJ.24.1430	Zinc finger, C3HC4 type (RING finger)/EF-hand domain pair, putative
APOB	| FLDB, LDLCQ4	apolipoprotein B	UBI	SUMO			2	>gi|62630102|gb|AAX88848.1| unknown, partial [Homo sapiens]	0	>gi|389600850|ref|XP_001563754.2| putative kinesin, partial [Leishmania braziliensis MHOM/BR/75/M2904]	LINJ.16.1550	kinesin, putative
PDCD4	| RP11-348N5.4, H731	programmed cell death 4 (neoplastic transformation inhibitor)	UBI	SUMO			2	>gi|62898978|dbj|BAD97343.1| programmed cell death 4 isoform 1 variant, partial [Homo sapiens]	0	>gi|401421735|ref|XP_003875356.1| hypothetical protein, unknown function [Leishmania mexicana MHOM/GT/2001/U1103]	LINJ.21.1240	hypothetical protein, unknown function
BRCA1	| BRCAI, BRCC1, BROVCA1, FANCS, IRIS, PNCA4, PPP1R53, PSCP, RNF53	breast cancer 1, early onset	UBI	SUMO			2	>gi|655204246|gb|AIC83552.1| truncated breast and ovarian cancer susceptibility protein 1, partial [Homo sapiens]	0	>gi|1099042287|emb|CCM19559.1| hypothetical protein, conserved [Leishmania guyanensis]	LINJ.36.2250	hypothetical protein, conserved
CANX	| CNX, IP90, P90	calnexin	UBI	NEDD	SUMO		2	>gi|767938662|ref|XP_011532966.1| PREDICTED: calnexin isoform X2 [Homo sapiens]	0	>gi|322505462|emb|CAM42714.2| putative calreticulin [Leishmania braziliensis MHOM/BR/75/M2904]	LINJ.31.2670	calreticulin, putative
PPP1CC	| PP-1G, PP1C, PPP1G	protein phosphatase 1, catalytic subunit, gamma isozyme	UBI	NEDD	SUMO		2	>gi|767974682|ref|XP_011536806.1| PREDICTED: serine/threonine-protein phosphatase PP1-gamma catalytic subunit isoform X1 [Homo sapiens]	0	>gi|1099048070|emb|CCM16900.1| serine/threonine protein phosphatase catalytic subunit, putative [Leishmania guyanensis]	LINJ.28.0730	serine/threonine protein phosphatase catalytic subunit, putative
HSP90AA1	| EL52, HSP86, HSP89A, HSP90A, HSP90N, HSPC1, HSPCA, HSPCAL1, HSPCAL4, HSPN, Hsp89	heat shock protein 90kDa alpha (cytosolic), class A member 1	UBI	NEDD	FAT10	SUMO	2	>gi|83318444|gb|AAI08696.1| HSP90AA1 protein, partial [Homo sapiens]	0	>gi|322502094|emb|CBZ37177.1| heat shock protein 83-1, partial [Leishmania donovani]	LINJ.33.0360	heat shock protein 83
PSMD4	| RP11-126K1.1, AF, AF-1, ASF, MCB1, Rpn10, S5A, pUB-R5	proteasome (prosome, macropain) 26S subunit, non-ATPase, 4	UBI	FAT10	SUMO		2	>gi|8918353|dbj|BAA97581.1| pUb-R5 [Homo sapiens]	0	>gi|68124317|emb|CAJ07080.1| putative proteasome regulatory non-ATP-ase subunit [Leishmania major strain Friedlin]	LINJ.07.1300	proteasome regulatory non-ATP-ase subunit, putative
DSP	| DCWHKTA, DP, DPI, DPII	desmoplakin	UBI				2	>gi|975830145|ref|NP_001305963.1| desmoplakin isoform Ia [Homo sapiens]	6.9	>gi|134064420|emb|CAM42513.1| conserved hypothetical protein [Leishmania braziliensis MHOM/BR/75/M2904]	LINJ.31.0770	Tir chaperone protein (CesT) family, putative
CD3D	| CD3-DELTA, IMD19, T3D	CD3d molecule, delta (CD3-TCR complex)	UBI				2	>gi|98985801|ref|NP_001035741.1| T-cell surface glycoprotein CD3 delta chain isoform B precursor [Homo sapiens]	0	>gi|157866400|ref|XP_001681906.1| squalene monooxygenase-like protein [Leishmania major strain Friedlin]	LINJ.13.1360	squalene monooxygenase-like protein
UBR4	| RP5-1126H10.1, RBAF600, ZUBR1, p600	ubiquitin protein ligase E3 component n-recognin 4	UBI	SUMO			2	>gi|1034557136|ref|XP_016856319.1| PREDICTED: E3 ubiquitin-protein ligase UBR4 isoform X23 [Homo sapiens]	31	>gi|930560482|gb|KPI84627.1| hypothetical protein ABL78_6332 [Leptomonas seymouri]	LINJ.14.0640	LSD1 zinc finger, putative
CEP55	| RP11-30E16.2, C10orf3, CT111, URCC6	centrosomal protein 55kDa	UBI				2	>gi|1034568641|ref|XP_016871861.1| PREDICTED: centrosomal protein of 55 kDa isoform X1 [Homo sapiens]	3.2	>gi|928113822|gb|KPA78289.1| hypothetical protein ABB37_06430 [Leptomonas pyrrhocoris]	LINJ.21.1390	hypothetical protein, conserved
ANKRD13D	ankyrin repeat domain 13 family, member D	UBI					2	>gi|109940208|sp|Q6ZTN6.2|AN13D_HUMAN RecName: Full=Ankyrin repeat domain-containing protein 13D	8.9	>gi|930560217|gb|KPI84382.1| hypothetical protein ABL78_6563 [Leptomonas seymouri]	LINJ.35.0940	hypothetical protein, conserved
RPS9	| XXbac-BCX105G6.6, S9	ribosomal protein S9	UBI	NEDD	FAT10	SUMO	2	>gi|119592615|gb|EAW72209.1| ribosomal protein S9, isoform CRA_a [Homo sapiens]	0	>gi|322503484|emb|CBZ38569.1| 40S ribosomal protein S9, putative [Leishmania donovani]	LINJ.07.0760	40S ribosomal protein S9, putative
YWHAZ	| 14-3-3-zeta, HEL-S-3, HEL4, KCIP-1, YWHAD	tyrosine 3-monooxygenase/tryptophan 5-monooxygenase activation protein, zeta	UBI	FAT10	SUMO		2	>gi|119612229|gb|EAW91823.1| tyrosine 3-monooxygenase/tryptophan 5-monooxygenase activation protein, zeta polypeptide, isoform CRA_a [Homo sapiens]	0	>gi|1099056366|emb|CCM13605.1| 14-3-3 protein, putative [Leishmania guyanensis]	LINJ.11.0350	14-3-3 protein 2, putative
BRSK2	| HUSSY-12, C11orf7, PEN11B, SAD1, SADA, STK29	BR serine/threonine kinase 2	UBI				2	>gi|119622849|gb|EAX02444.1| BR serine/threonine kinase 2, isoform CRA_g [Homo sapiens]	0	>gi|68124294|emb|CAJ07056.1| putative serine/threonine kinase [Leishmania major strain Friedlin]	LINJ.07.1030	serine/threonine kinase, putative
GTF3C5	| RP11-326L24.5, TFIIIC63, TFIIICepsilon, TFiiiC2-63	general transcription factor IIIC, polypeptide 5, 63kDa	UBI				2	>gi|123997179|gb|ABM86191.1| general transcription factor IIIC, polypeptide 5, 63kDa, partial [synthetic construct]	81	>gi|134059083|emb|CAM41557.1| tyrosine phospatase-like protein [Leishmania braziliensis MHOM/BR/75/M2904]	LINJ.04.0840	tyrosine phospatase-like protein
TUBB	| DAAP-285E11.4, CDCBM6, M40, OK/SW-cl.56, TUBB1, TUBB5	tubulin, beta class I	UBI	FAT10	SUMO		2	>gi|15426526|gb|AAH13374.1| Tubulin, beta [Homo sapiens]	0	>gi|322491692|emb|CBZ26965.1| beta tubulin [Leishmania mexicana MHOM/GT/2001/U1103]	LINJ.08.1280	beta tubulin
AUP1	ancient ubiquitous protein 1	UBI	FAT10				2	>gi|190691067|gb|ACE87308.1| ancient ubiquitous protein 1 protein [synthetic construct]	5	>gi|930562360|gb|KPI86394.1| hypothetical protein ABL78_4545 [Leptomonas seymouri]	LINJ.09.0550	hypothetical protein, conserved
L3MBTL1	| RP1-138B7.1, H-L(3)MBT, L3MBTL, ZC2HC3, dJ138B7.3	l(3)mbt-like 1 (Drosophila)	UBI				2	>gi|194387656|dbj|BAG61241.1| unnamed protein product [Homo sapiens]	12	>gi|930563604|gb|KPI87586.1| putative Transmembrane amino acid transporter [Leptomonas seymouri]	LINJ.22.0100	amino acid permease, putative
CDK2	| CDKN2, p33(CDK2)	cyclin-dependent kinase 2	UBI				2	>gi|21105793|gb|AAM34794.1|AF512553_1 cyclin-dependent kinase 2 [Homo sapiens]	0	>gi|1099042635|emb|CCM19409.1| Putative cell division related protein kinase 2,cdc2-related kinase [Leishmania guyanensis]	LINJ.36.0600	cdc2-related kinase 3
ACTB	| BRWS1, PS1TP5BP1	actin, beta	UBI	FAT10	SUMO		2	>gi|30172702|gb|AAP22343.1| unknown [Homo sapiens]	0	>gi|241994880|gb|ACS74716.1| actin [Leishmania panamensis]	LINJ.04.1250	actin
ATXN1	| ATX1, D6S504E, SCA1	ataxin 1	UBI	FAT10	SUMO		2	>gi|51479158|ref|NP_000323.2| ataxin-1 ATXN1 [Homo sapiens]	11	>gi|930560745|gb|KPI84871.1| hypothetical protein ABL78_6076 [Leptomonas seymouri]	LINJ.26.2130	hypothetical protein, conserved
PPP2CA	| PP2Ac, PP2CA, PP2Calpha, RP-C	protein phosphatase 2, catalytic subunit, alpha isozyme	UBI	NEDD	SUMO		2	>gi|54038809|sp|P67775.1|PP2AA_HUMAN RecName: Full=Serine/threonine-protein phosphatase 2A catalytic subunit alpha isoform; Short=PP2A-alpha; AltName: Full=Replication protein C; Short=RP-C	0	>gi|928115135|gb|KPA79598.1| putative serine/threonine protein phosphatase [Leptomonas pyrrhocoris]	LINJ.25.1360	serine/threonine-protein phosphatase
HUWE1	| RP3-339A18.4, ARF-BP1, HECTH9, HSPC272, Ib772, LASU1, MULE, URE-B1, UREB1	HECT, UBA and WWE domain containing 1, E3 ubiquitin protein ligase	UBI	NEDD			2	>gi|73915353|sp|Q7Z6Z7.3|HUWE1_HUMAN RecName: Full=E3 ubiquitin-protein ligase HUWE1; AltName: Full=ARF-binding protein 1; Short=ARF-BP1; AltName: Full=HECT, UBA and WWE domain-containing protein 1; AltName: Full=HECT-type E3 ubiquitin transferase HUWE1; AltName: Full=Homologous to E6AP carboxyl terminus homologous protein 9; Short=HectH9; AltName: Full=Large structure of UREB1; Short=LASU1; AltN…	0	>gi|68271828|gb|AAY89227.1| excreted/secreted protein 12 [Leishmania major]	LINJ.07.0440	ubiquitin-protein ligase-like, putative
NACA2	| ANAC, NACAL	nascent polypeptide-associated complex alpha subunit 2	UBI	SUMO			2	>gi|74733511|sp|Q9H009.1|NACA2_HUMAN RecName: Full=Nascent polypeptide-associated complex subunit alpha-2; AltName: Full=Alpha-NAC-like; AltName: Full=Hom s 2.01; AltName: Full=Nascent polypeptide-associated complex subunit alpha-like; Short=NAC-alpha-like	1.05e-26	>gi|8671200|emb|CAB94998.1| nascent polypeptide associated complex homologue, alpha chain [Leishmania infantum]	LINJ.04.0760	nascent polypeptide associated complex subunit- like protein, copy 2
FUS	| ALS6, ETM4, FUS1, HNRNPP2, POMP75, TLS	FUS RNA binding protein	UBI	FAT10	SUMO		2	>gi|283135201|ref|NP_001164105.1| RNA-binding protein FUS isoform 2 [Homo sapiens]	-	-	-	-
ATXN7	| ADCAII, OPCA3, SCA7	ataxin 7	SUMO				2	>gi|4506797|ref|NP_000324.1| ataxin-7 isoform a [Homo sapiens]	53	>gi|389593957|ref|XP_003722227.1| conserved hypothetical protein [Leishmania major strain Friedlin]	LINJ.29.1570	hypothetical protein, conserved
aEvidences of VCP interaction available at BioGRID (http://www.thebiogrid.org release version 3.4)
bBlast e-value from H. sapiens against Leishmania genus
cAvailable at TriTrypDB (http://www.tritrypdb.org)
