# Supplementary material for: The AAA + ATPase valosin-containing protein (VCP)/p97/Cdc48 interaction network in Leishmania
Source: Sci Rep. 2020 Aug 4;10:13135. doi: 10.1038/s41598-020-70010-4 (PMC7403338; doi:10.1038/s41598-020-70010-4)
Supplement: Supplementary file 3 — Supplementary file3 [file 41598_2020_70010_MOESM3_ESM.xlsx]

## Sheet: Legend
Supplementary Table S2 | Proteins potentially interacting with the Leishmania LiVCP and its main cofactors as determined by immunoprecipitation and LC-MS/MS studies.
This spreadsheet contains data from all IP-MS/MS studies reported here for LiVCP, its main cofactors and unrelated proteins used as filters.
LiVCP		Table containing exclusive unique peptide count from MS-MS data with file numbers and internal identifiers reported in this study for LiVCP.
Lip47		Table containing exclusive unique peptide count from MS-MS data with file numbers and internal identifiers reported in this study for Lip47.
LiFAF2		Table containing exclusive unique peptide count from MS-MS data with file numbers and internal identifiers reported in this study for LiFAF2.
LiUFD1		Table containing exclusive unique peptide count from MS-MS data with file numbers and internal identifiers reported in this study for LiUFD1.
LiPUB1		Table containing exclusive unique peptide count from MS-MS data with file numbers and internal identifiers reported in this study for LiPUB1.
Unrelated		Table containing exclusive unique peptide count from MS-MS data with file numbers and internal identifiers reported in this study for unrelated proteins used as filters.
LiVCP_Coverage		Table containing sequence coverage from MS-MS data with file numbers and internal identifiers reported in this study for LiVCP.
Lip47_Coverage		Table containing sequence coverage from MS-MS data with file numbers and internal identifiers reported in this study for Lip47.
LiFAF2_Coverage		Table containing sequence coverage from MS-MS data with file numbers and internal identifiers reported in this study for LiFAF2.
LiUFD1_Coverage		Table containing sequence coverage from MS-MS data with file numbers and internal identifiers reported in this study for LiUFD1
LiPUB1_Coverage		Table containing sequence coverage from MS-MS data with file numbers and internal identifiers reported in this study for LiPUB1
Color Legend
		Average of peptide count higher than 3.6 (VCP threshold on unrelated data)
		Average of peptide count higher than 0.0
		Average of peptide count higher or equal to 2.0

## Sheet: LiVCP
TriTrypDB ID	TriTrypDB Description	22768	22176	21955	21116	20886	20721	20310	Average VCP	Unrelated 1	Unrelated 2	Unrelated 3	Unrelated 4	Unrelated 5	Average unrelated
LinJ.36.1420	Valosin-containing protein, putative	76	57	63	38	46	142	102	74.8571	4	4	7	3	0	3.6
LinJ.05.1040	stomatin-like protein 2	24	21	21	10	9	24	4	16.1429	0	0	0	0	0	0
LinJ.36.2850	mitochondrial ATP-dependent zinc metallopeptidase, putative (FtsH protease)	24	19	20	4	5	18	5	13.5714	0	0	0	0	0	0
LinJ.05.1200	protein phosphatase type 1 (PP1) regulator-like protein (SDS22)	20	15	17	5	2	8	20	12.4286	0	0	0	0	0	0
LinJ.35.1960	ubx domain containing protein, putative (FAS-associated factor 2; FAF2)	13	11	9	8	7	16	13	11	0	0	0	0	0	0
LinJ.22.0200	SEP domain containing protein, putative (p47)	18	13	13	3	0	7	10	9.14286	0	0	0	0	0	0
LinJ.24.1650	UBA/TS-N domain containing protein, putative	7	6	8	5	6	9	10	7.28571	0	0	0	0	0	0
LinJ.36.5080	hypothetical protein, conserved	23	4	9	0	0	9	1	6.57143	0	0	0	0	0	0
LinJ.36.6780	ubiquitin fusion degradation protein, putative (Ufd1)	7	12	7	5	0	4	5	5.71429	0	0	0	0	0	0
LinJ.25.1320	NPL4 family, putative	4	6	4	3	0	2	2	3	0	0	0	0	0	0
LinJ.03.0250	hypothetical protein, conserved	6	5	4	0	0	3	0	2.57143	0	0	0	0	0	0
LinJ.15.1570	hypothetical protein, conserved	7	6	5	0	0	0	0	2.57143	0	0	0	0	0	0
LinJ.11.0920	PUB domain containing protein (PUB2), putative	0	6	3	0	0	2	6	2.42857	0	0	0	0	0	0
LinJ.09.1060	PUB domain containing protein (PUB1), putative	5	3	4	0	2	0	2	2.28571	0	0	0	0	0	0
LinJ.17.0230	tetratricopeptide repeat, putative (ER membrane protein complex subunit 2)	4	3	4	0	0	3	0	2	0	0	0	0	0	0
LinJ.34.0900	serine/threonine-protein phosphatase PP1, putative	0	3	5	0	0	0	5	1.85714	0	0	0	0	0	0
LinJ.36.4740	hypothetical protein, conserved	3	6	4	0	0	0	0	1.85714	0	0	0	0	0	0
LinJ.28.0730	serserine/threonine protein phosphatase catalytic subunit (Glc7/PP1-B), putative	4	2	5	0	0	2	0	1.85714	0	0	0	0	0	0
LinJ.36.2570	FYVE zinc finger containing protein, putative	0	4	0	2	0	4	1	1.57143	0	0	0	0	0	0
LinJ.07.0840	protein phosphatase inhibitor, putative (Ypi1)	3	0	2	0	0	3	3	1.57143	0	0	0	0	0	0
LinJ.18.1510	P-type H+-ATPase, putative	3	0	0	0	0	4	3	1.42857	0	0	0	0	0	0
LinJ.29.2220	Present in the outer mitochondrial membrane	0	8	0	0	0	2	0	1.42857	0	0	0	0	0	0
LinJ.07.0450	Uncharacterised protein family (UPF0172), putative (ER membrane protein complex subunit 8)	2	3	2	0	0	2	0	1.28571	0	0	0	0	0	0
LinJ.36.6280	OTU-like cysteine protease, putative (ubiquitin thioesterase)	0	5	0	0	0	4	0	1.28571	0	0	0	0	0	0
LinJ.26.1950	microtubule-associated protein, putative	0	0	2	0	0	5	2	1.28571	0	0	0	0	0	0
LinJ.23.1910	V-type proton ATPase subunit a, putative	6	2	4	0	0	1	0	1.85714	0	0	0	1	0	0.2
LinJ.16.1710	prohibitin	3	7	10	3	0	13	0	5.14286	2	0	0	0	0	0.4
LinJ.09.1110	MSP (Major sperm protein) domain containing protein, putative	0	3	0	0	0	0	5	1.14286	2	0	0	0	0	0.4
LinJ.08.1290	beta tubulin	18	21	17	1	2	2	21	11.7143	0	0	0	2	1	0.6
LinJ.35.0070	prohibitin, putative	4	8	7	0	6	7	0	4.57143	0	3	0	0	0	0.6
LinJ.20.0110	phosphoglycerate kinase C, glycosomal	3	5	6	0	0	2	4	2.85714	2	0	0	1	0	0.6
LinJ.34.3960	Protein of unknown function (DUF1620), putative	2	0	3	0	3	3	0	1.57143	0	3	0	0	0	0.6
LinJ.02.0710	dipeptylcarboxypeptidase	5	10	4	0	0	0	0	2.71429	0	3	2	0	0	1
LinJ.09.0950	polyubiquitin	6	5	5	2	1	7	5	4.42857	0	4	2	0	0	1.2
LinJ.02.0430	Mitochondrial outer membrane protein porin, putative	8	4	4	0	0	0	2	2.57143	0	3	4	2	0	1.8
LinJ.02.0340	proteasome regulatory non-ATPase subunit 6, putative	3	5	6	0	0	0	0	2	0	4	1	3	1	1.8
LinJ.14.1400	serine hydroxymethyltranferase (SHMT-S)	5	9	0	0	0	0	0	2	0	3	6	0	0	1.8
LinJ.21.0840	proteasome regulatory non-ATP-ase subunit 5, putative	2	5	2	0	0	0	0	1.28571	0	5	2	1	1	1.8
LinJ.26.2000	methyltransferase domain containing protein, putative	0	4	4	0	0	0	0	1.14286	0	3	2	3	1	1.8
LinJ.11.1160	eukaryotic release factor 3, putative	5	3	4	0	0	5	0	2.42857	2	3	5	0	0	2
LinJ.25.2090	2,4-dihydroxyhept-2-ene-1,7-dioic acid aldolase, putative	5	3	6	0	0	0	0	2	0	4	3	2	1	2
LinJ.28.0980	ribonucleoside-diphosphate reductase large chain, putative	3	8	0	0	0	0	0	1.57143	0	5	5	0	0	2
LinJ.23.0220	endoribonuclease L-PSP (pb5), putative	2	3	3	0	0	0	0	1.14286	0	1	3	4	2	2
LinJ.29.1030	5-histidylcysteine sulfoxide synthase, putative	3	7	2	0	0	0	0	1.71429	0	6	5	0	0	2.2
LinJ.36.2260	ATP-dependent RNA helicase DBP2A, putative	0	10	0	0	0	0	0	1.42857	0	8	3	0	0	2.2
LinJ.17.0970	META domain containing protein, putative	0	4	0	2	0	3	0	1.28571	0	6	5	0	0	2.2
LinJ.14.1450	myo-inositol-1-phosphate synthase	3	3	3	0	0	0	0	1.28571	0	4	7	0	0	2.2
LinJ.13.0960	NADH-cytochrome b5 reductase, putative	3	5	8	0	0	0	0	2.28571	0	3	0	6	3	2.4
LinJ.29.2080	Fumarate hydratase class I, cytosolic	6	5	4	0	0	0	0	2.14286	0	7	5	0	0	2.4
LinJ.26.1550	thimet oligopeptidase, putative	3	7	4	0	0	0	0	2	0	3	6	1	2	2.4
LinJ.30.0940	adenosine kinase, putative	2	4	5	0	0	0	0	1.57143	0	7	4	1	0	2.4
LinJ.19.1560	FK506-binding protein (FKBP)-type peptidyl-prolyl isomerase, putative	2	5	4	0	0	0	0	1.57143	0	4	8	0	0	2.4
LinJ.24.0790	malic enzyme, putative	0	4	5	0	0	0	0	1.28571	0	2	6	2	2	2.4
LinJ.30.3080	eukaryotic translation initiation factor 3 subunit d	2	7	0	0	0	0	0	1.28571	0	4	4	3	1	2.4
LinJ.30.3230	3-hydroxy-3-methylglutaryl-CoA reductase, putative	2	4	2	0	0	0	0	1.14286	0	3	8	1	0	2.4
LinJ.12.0230	cysteinyl-tRNA synthetase, putative	0	8	0	0	0	0	0	1.14286	0	9	3	0	0	2.4
LinJ.35.3280	cystathione gamma lyase, putative	7	6	7	0	0	1	1	3.14286	0	4	5	4	0	2.6
LinJ.14.0190	Thioredoxin-like, putative	6	5	5	0	0	0	0	2.28571	0	5	3	3	2	2.6
LinJ.09.1130	eukaryotic translation initiation factor 2 subunit, putative	2	8	5	0	0	0	0	2.14286	0	6	4	3	0	2.6
LinJ.16.0760	transaldolase, putative	3	4	3	0	0	1	0	1.57143	0	5	5	2	1	2.6
LinJ.26.0630	protein disulfide isomerase, putative	0	6	4	0	0	0	0	1.42857	0	1	2	3	7	2.6
LinJ.24.0780	malic enzyme	6	7	6	0	0	0	0	2.71429	0	8	6	0	0	2.8
LinJ.09.0820	oligopeptidase b	6	8	3	0	0	0	0	2.42857	0	7	5	2	0	2.8
LinJ.24.0310	fumarate hydratase, putative	3	8	3	0	0	0	0	2	0	6	5	2	1	2.8
LinJ.36.4380	oxidoreductase, putative	2	6	5	0	0	0	0	1.85714	0	6	7	0	1	2.8
LinJ.35.0840	aspartate aminotransferase, putative	1	7	4	0	0	0	0	1.71429	0	7	7	0	0	2.8
LinJ.32.4020	myosin XXI, putative	2	3	2	0	0	3	0	1.42857	6	4	2	2	0	2.8
LinJ.31.1770	nucleosome assembly protein-like protein	0	4	4	0	0	0	0	1.14286	0	6	8	0	0	2.8
LinJ.21.0600	Lupus La protein homolog, putative	0	5	3	0	0	0	0	1.14286	0	4	5	3	2	2.8
LinJ.30.3290	glutamyl-tRNA synthetase, putative	2	4	2	0	0	0	0	1.14286	0	8	4	1	1	2.8
LinJ.27.1770	trypanothione synthetase	8	9	7	0	0	0	0	3.42857	0	5	9	1	0	3
LinJ.34.3280	ruvb-like 1 DNA helicase, putative	6	7	4	0	0	1	0	2.57143	0	3	7	4	1	3
LinJ.35.1420	threonyl-tRNA synthetase, putative	4	7	3	0	0	0	0	2	0	10	5	0	0	3
LinJ.25.0940	cyclophilin a, putative	4	2	4	2	0	0	0	1.71429	0	5	6	2	2	3
LinJ.35.3390	6-phosphogluconate dehydrogenase, decarboxylating, putative	3	5	2	0	0	0	0	1.42857	0	5	7	2	1	3
LinJ.05.0350	trypanothione reductase	13	9	8	0	0	0	0	4.28571	0	2	5	5	4	3.2
LinJ.21.1830	hypothetical protein, conserved	2	6	4	0	0	1	0	1.85714	3	5	6	1	1	3.2
LinJ.21.0890	methionyl-tRNA synthetase, putative	0	10	3	0	0	0	0	1.85714	0	9	5	2	0	3.2
LinJ.16.0550	aspartate carbamoyltransferase, putative	0	6	6	0	0	0	0	1.71429	0	9	7	0	0	3.2
LinJ.36.4070	eukaryotic translation initiation factor 3 subunit i	4	5	2	0	0	0	0	1.57143	0	7	6	3	0	3.2
LinJ.21.0400	mitochondrial processing peptidase alpha subunit, putative	0	6	4	0	0	0	0	1.42857	0	4	7	2	3	3.2
LinJ.29.0120	proteasome regulatory non-ATPase subunit, putative	5	5	0	0	0	0	0	1.42857	0	9	7	0	0	3.2
LinJ.28.3140	glutamate dehydrogenase, putative	7	2	0	0	0	0	0	1.28571	0	8	7	1	0	3.2
LinJ.28.2610	Vacuolar proton pump subunit B, putative	13	13	10	0	0	0	0	5.14286	0	9	6	2	0	3.4
LinJ.36.3360	14-3-3 protein 1, putative	5	7	7	0	0	0	0	2.71429	0	6	5	2	4	3.4
LinJ.35.2790	galactokinase-like protein	6	6	7	0	0	0	0	2.71429	0	5	2	7	3	3.4
LinJ.34.2410	ALBA-domain protein 3	4	4	4	0	0	0	0	1.71429	0	6	6	3	2	3.4
LinJ.27.2520	cysteine peptidase, Clan CA, family C2, putative	0	6	4	0	0	0	0	1.42857	0	8	7	2	0	3.4
LinJ.21.2140	ATP synthase F1 subunit gamma protein, putative	2	4	0	0	0	0	3	1.28571	0	7	4	4	2	3.4
LinJ.34.0870	elongation factor 1-beta	6	4	3	0	0	0	0	1.85714	0	9	8	0	1	3.6
LinJ.29.1400	carnitine/choline acetyltransferase, putative	3	7	3	0	0	0	0	1.85714	0	7	7	1	3	3.6
LinJ.25.2520	hypothetical protein, conserved	0	9	0	0	0	0	0	1.28571	0	9	9	0	0	3.6
LinJ.25.1850	3-oxo-5-alpha-steroid 4-dehydrogenase, putative	7	4	4	4	0	5	6	4.28571	7	9	3	0	0	3.8
LinJ.36.7320	eukaryotic translation initiation factor 3 subunit c	9	9	4	0	0	0	0	3.14286	0	9	5	3	2	3.8
LinJ.32.0930	60S ribosomal protein L18a, putative	2	4	5	0	0	0	0	1.57143	0	5	5	7	2	3.8
LinJ.24.0870	triosephosphate isomerase	3	4	2	0	0	0	0	1.28571	0	7	8	2	2	3.8
LinJ.29.1330	Hsp70 protein/TPR repeat, putative	4	7	3	0	0	0	0	2	0	10	8	1	1	4
LinJ.30.0470	aspartyl-tRNA synthetase, putative	6	10	3	0	0	0	0	2.71429	0	13	8	0	0	4.2
LinJ.31.2210	prostaglandin f2-alpha synthase	4	7	8	0	0	0	0	2.71429	0	7	7	3	4	4.2
LinJ.32.1060	chaperonin containing t-complex protein, putative	3	5	8	0	0	0	0	2.28571	0	10	9	1	1	4.2
LinJ.31.2890	ADP-ribosylation factor, putative	2	5	4	0	0	2	1	2	3	3	5	6	4	4.2
LinJ.28.1940	Replication factor A protein 1	2	4	3	0	0	0	0	1.28571	0	6	12	3	0	4.2
LinJ.23.0410	NADP-dependent alcohol dehydrogenase, putative	6	7	5	0	0	0	0	2.57143	0	10	10	2	0	4.4
LinJ.35.3810	60S ribosomal protein L27A/L29, putative	2	3	3	0	0	3	0	1.57143	2	5	5	6	4	4.4
LinJ.06.0030	WD domain, G-beta repeat, putative	0	6	4	0	0	0	0	1.42857	0	4	7	7	4	4.4
LinJ.09.1070	Present in the outer mitochondrial membrane proteome 10	6	8	6	0	0	0	0	2.85714	0	8	11	4	0	4.6
LinJ.19.0150	metallo-peptidase, Clan MG, Family M24	2	9	5	0	0	0	0	2.28571	0	12	9	2	0	4.6
LinJ.25.2220	succinyl-CoA synthetase alpha subunit, putative	3	6	4	0	0	0	0	1.85714	0	9	9	5	0	4.6
LinJ.36.3100	succinyl-CoA ligase [GDP-forming] beta-chain, putative	2	4	5	0	0	0	0	1.57143	0	9	8	4	2	4.6
LinJ.26.1590	Proline dehydrogenase, mitochondrial	2	6	0	0	0	0	0	1.14286	0	4	2	8	9	4.6
LinJ.13.1000	leucyl-tRNA synthetase, putative	0	7	9	0	0	0	0	2.28571	0	12	11	1	0	4.8
LinJ.22.1390	alanyl-tRNA synthetase, putative	2	8	3	0	0	0	0	1.85714	2	14	7	1	0	4.8
LinJ.36.7240	T-complex protein 1, theta subunit, putative	0	5	8	0	0	0	0	1.85714	0	10	11	1	2	4.8
LinJ.18.0740	Elongation factor Tu, mitochondrial, putative	1	7	0	0	1	1	2	1.71429	4	8	9	1	2	4.8
LinJ.36.0270	eukaryotic translation initiation factor 3 subunit l	3	5	3	0	0	0	0	1.57143	0	10	11	2	1	4.8
LinJ.03.0960	Eukaryotic translation initiation factor 2 subunit alpha	0	6	2	0	0	1	1	1.42857	2	9	8	2	3	4.8
LinJ.18.1500	P-type H+-ATPase, putative	0	3	5	0	0	0	0	1.14286	6	9	9	0	0	4.8
LinJ.24.2150	transketolase	9	10	9	0	0	0	0	4	0	11	9	4	1	5
LinJ.12.0490	glucose-6-phosphate isomerase	9	8	7	0	0	0	0	3.42857	0	8	9	7	1	5
LinJ.34.0150	malate dehydrogenase	4	8	8	0	0	0	0	2.85714	0	10	8	3	4	5
LinJ.08.1010	hypothetical protein, conserved	5	5	2	0	0	0	0	1.71429	4	9	10	1	1	5
LinJ.23.0880	acetyl-CoA synthetase, putative	6	9	5	0	0	0	0	2.85714	0	18	8	0	0	5.2
LinJ.36.5870	isoleucyl-tRNA synthetase, putative	8	18	8	0	0	0	0	4.85714	0	17	10	0	0	5.4
LinJ.17.0010	eukaryotic translation initiation factor 3 subunit a	1	12	7	0	0	0	0	2.85714	0	14	13	0	0	5.4
LinJ.08.1020	stress-induced protein sti1	1	9	7	0	0	0	0	2.42857	0	14	11	1	1	5.4
LinJ.27.1230	arginyl-tRNA synthetase, putative	3	7	4	0	0	0	0	2	0	12	14	1	0	5.4
LinJ.31.1240	Pyrophosphate-energized vacuolar membrane proton pump 1, putative	4	3	4	0	0	0	0	1.57143	0	9	8	7	3	5.4
LinJ.21.1820	ATP-dependent RNA helicase SUB2, putative	9	15	9	0	0	3	3	5.57143	3	5	5	8	7	5.6
LinJ.04.1250	actin	9	10	9	0	0	1	2	4.42857	2	9	10	3	4	5.6
LinJ.32.3100	nucleoside diphosphate kinase b	6	8	8	0	0	0	0	3.14286	0	6	8	8	6	5.6
LinJ.11.0100	seryl-tRNA synthetase	2	7	5	0	0	0	0	2	0	11	10	2	5	5.6
LinJ.05.0960	metallo-peptidase, Clan M-, Family M49	13	17	11	0	0	0	0	5.85714	0	10	19	0	0	5.8
LinJ.13.1400	chaperonin TCP20, putative	8	2	7	0	0	1	0	2.57143	2	9	9	3	6	5.8
LinJ.36.4030	glycyl tRNA synthetase, putative	9	13	12	0	0	0	0	4.85714	0	9	16	3	2	6
LinJ.09.1020	elongation factor-1 gamma	9	10	9	0	0	0	0	4	0	7	11	10	2	6
LinJ.34.3460	vacuolar ATP synthase catalytic subunit A, putative	10	5	9	0	0	0	0	3.42857	0	15	10	2	3	6
LinJ.15.1140	tryparedoxin peroxidase	7	6	6	0	0	3	0	3.14286	0	10	9	7	4	6
LinJ.11.0640	metallo-peptidase, Clan MF, Family M17	8	5	4	0	0	0	0	2.42857	0	11	11	6	2	6
LinJ.28.2940	receptor for activated C kinase 1	2	5	6	0	0	0	0	1.85714	0	12	9	6	3	6
LinJ.36.6960	2,3-bisphosphoglycerate-independent phosphoglycerate mutase	9	12	8	0	0	0	0	4.14286	0	17	10	1	3	6.2
LinJ.19.1590	inosine-5'-monophosphate dehydrogenase	4	11	10	0	0	0	2	3.85714	0	11	9	8	4	6.4
LinJ.27.1220	KH domain containing protein, putative	0	6	3	0	0	0	0	1.28571	0	13	13	4	2	6.4
LinJ.04.0750	60S ribosomal protein L10, putative	2	2	4	0	0	0	0	1.14286	3	10	9	6	4	6.4
LinJ.35.3900	T-complex protein 1, eta subunit, putative	0	4	6	0	0	0	0	1.42857	0	14	12	3	4	6.6
LinJ.32.3470	chaperonin alpha subunit, putative	8	10	9	0	0	1	0	4	0	11	12	6	5	6.8
LinJ.03.0220	long chain fatty Acyl CoA synthetase, putative	3	11	3	0	0	0	2	2.71429	6	7	4	11	6	6.8
LinJ.32.0790	nuclear RNA binding domain	5	5	6	0	0	2	0	2.57143	0	8	8	11	7	6.8
LinJ.33.2670	metallo-peptidase, Clan MA(E) Family M32	4	8	6	0	0	0	0	2.57143	0	13	18	2	1	6.8
LinJ.27.1150	T-complex protein 1, beta subunit, putative	2	8	8	0	0	0	0	2.57143	0	14	16	4	0	6.8
LinJ.27.1300	60S acidic ribosomal protein P0, putative	3	5	2	0	0	0	0	1.42857	0	8	10	9	7	6.8
LinJ.29.0790	heat shock protein 90, putative	0	6	6	0	0	0	2	2	0	13	9	7	6	7
LinJ.30.3560	S-adenosylmethionine synthetase	11	9	12	0	0	1	0	4.71429	2	13	15	3	3	7.2
LinJ.35.5450	pyruvate kinase	9	9	8	0	0	0	0	3.71429	0	13	17	4	2	7.2
LinJ.29.2570	60S ribosomal protein L13, putative	0	3	3	0	0	3	0	1.28571	4	12	6	9	6	7.4
LinJ.36.7280	protein disulfide isomerase 2	1	14	15	0	0	0	0	4.28571	0	11	15	6	6	7.6
LinJ.36.5240	40S ribosomal protein SA, putative	3	6	5	0	0	0	0	2	0	11	9	11	7	7.6
LinJ.21.1330	T-complex protein 1, delta subunit, putative	4	4	4	0	0	0	0	1.71429	0	14	15	6	3	7.6
LinJ.19.0190	ADP/ATP translocase 1, putative	6	4	5	0	0	4	5	3.42857	14	8	8	4	5	7.8
LinJ.36.2130	chaperonin HSP60, mitochondrial precursor	6	1	8	2	0	3	0	2.85714	0	8	11	9	11	7.8
LinJ.35.1190	NADH-dependent fumarate reductase, putative	5	14	5	0	0	0	0	3.42857	0	16	17	6	1	8
LinJ.33.2520	heat shock protein, putative	4	12	6	0	0	0	0	3.14286	0	17	11	4	8	8
LinJ.35.1390	mitochondrial processing peptidase, beta subunit, putative	11	13	7	0	0	0	0	4.42857	0	11	13	9	8	8.2
LinJ.32.3330	ribosomal protein L3, putative	0	3	7	0	0	5	0	2.14286	0	16	12	8	5	8.2
LinJ.35.4200	polyadenylate-binding protein 2	0	8	5	0	0	0	0	1.85714	0	16	16	5	4	8.2
LinJ.35.0370	ATP-dependent DEAD-box RNA helicase, putative	2	5	0	0	0	2	2	1.57143	5	9	8	11	9	8.4
LinJ.18.0690	citrate synthase, putative	12	16	9	0	0	1	0	5.42857	0	11	14	11	7	8.6
LinJ.11.1000	pyruvate phosphate dikinase, putative	11	13	8	0	0	0	0	4.57143	0	15	18	8	2	8.6
LinJ.23.0860	3-ketoacyl-CoA thiolase, putative	8	9	8	0	0	0	0	3.57143	0	8	14	12	9	8.6
LinJ.15.1010	40S ribosomal protein S3, putative	7	8	7	0	0	1	0	3.28571	0	9	10	13	11	8.6
LinJ.34.0210	Antimony resistance marker of 56 kDa	19	17	16	4	10	12	12	12.8571	12	1	2	18	12	9
LinJ.25.1160	aldehyde dehydrogenase, mitochondrial precursor	5	12	11	0	0	0	0	4	0	16	14	8	7	9
LinJ.35.3150	ATP-dependent RNA helicase, putative	0	16	3	0	0	0	2	3	2	18	15	7	3	9
LinJ.35.0400	40S ribosomal protein S3A, putative	0	5	5	0	0	0	0	1.42857	2	10	11	13	9	9
LinJ.32.3510	dihydrolipoamide dehydrogenase, putative	7	8	4	0	0	0	0	2.71429	0	14	15	8	9	9.2
LinJ.23.1460	T-complex protein 1, gamma subunit, putative	8	5	7	0	0	1	0	3	0	17	20	6	4	9.4
LinJ.13.0090	metallo-peptidase, Clan MA(E) Family M32	14	19	20	0	0	0	0	7.57143	0	21	14	11	4	10
LinJ.01.0790	Eukaryotic initiation factor 4A-1	10	16	13	0	1	3	0	6.14286	0	15	18	11	7	10.2
LinJ.27.1710	Phosphoenolpyruvate carboxykinase [ATP], glycosomal	12	25	10	2	2	1	0	7.42857	0	13	17	14	8	10.4
LinJ.03.0190	delta-1-pyrroline-5-carboxylate dehydrogenase, putative	11	16	13	0	0	0	0	5.71429	0	16	13	12	11	10.4
LinJ.29.1160	ribosomal protein L1a, putative	2	3	10	0	0	2	0	2.42857	0	14	16	15	8	10.6
LinJ.36.1320	fructose-1,6-bisphosphate aldolase	10	16	11	0	0	1	0	5.42857	0	13	14	14	13	10.8
LinJ.27.2350	heat shock protein DNAJ, putative	10	9	9	0	0	3	2	4.71429	0	12	11	19	12	10.8
LinJ.05.0500	ATP synthase F1, alpha subunit, putative	9	14	12	0	0	2	5	6	4	16	11	12	12	11
LinJ.28.3060	heat-shock protein hsp70, putative	34	0	0	0	0	0	0	4.85714	0	0	0	31	24	11
LinJ.18.0510	aconitase, putative	20	20	20	0	0	0	0	8.57143	0	17	22	8	9	11.2
LinJ.28.1310	luminal binding protein 1 (BiP), putative	20	16	13	0	0	1	0	7.14286	0	19	21	9	7	11.2
LinJ.14.1240	enolase	15	17	12	0	0	0	0	6.28571	0	18	21	11	6	11.2
LinJ.36.4100	S-adenosylhomocysteine hydrolase	15	12	13	0	0	0	0	5.71429	0	18	22	10	6	11.2
LinJ.18.1350	heat shock protein 110, putative	13	20	14	0	0	0	0	6.71429	0	18	28	6	5	11.4
LinJ.10.0490	GP63, leishmanolysin	15	9	8	0	0	0	0	4.57143	0	13	19	13	12	11.4
LinJ.10.0310	isocitrate dehydrogenase [NADP], mitochondrial precursor, putative	10	6	12	0	0	0	0	4	0	21	20	8	8	11.4
LinJ.13.1120	40S ribosomal protein S4, putative	8	7	6	0	0	1	0	3.14286	5	17	17	13	10	12.4
LinJ.26.1220	heat shock protein 70-related protein	9	25	18	0	0	6	9	9.57143	11	16	15	15	9	13.2
LinJ.25.1210	ATP synthase subunit beta, mitochondrial, putative	14	19	12	1	2	6	7	8.71429	8	13	15	17	15	13.6
LinJ.30.2990	glyceraldehyde 3-phosphate dehydrogenase, glycosomal	15	13	8	0	0	0	0	5.14286	0	16	16	18	18	13.6
LinJ.24.2200	3-hydroxy-3-methylglutaryl-CoA synthase, putative	10	14	12	0	0	0	0	5.14286	0	17	21	15	15	13.6
LinJ.28.2960	heat-shock protein hsp70, putative	0	35	37	0	1	16	17	15.1429	15	31	30	0	0	15.2
LinJ.36.1700	clathrin heavy chain, putative	8	19	8	0	0	7	21	9	58	9	6	2	1	15.2
LinJ.13.0330	alpha tubulin	9	15	10	1	3	10	13	8.71429	11	15	14	23	15	15.6
LinJ.21.0300	hexokinase	16	16	14	0	0	0	0	6.57143	0	17	20	24	17	15.6
LinJ.36.0190	elongation factor 2	23	25	22	0	0	2	0	10.2857	0	32	34	6	8	16
LinJ.30.2480	heat shock 70-related protein 1, mitochondrial precursor, putative	27	23	26	1	0	0	0	11	0	24	24	21	15	16.8
LinJ.36.2140	chaperonin HSP60, mitochondrial precursor	17	4	16	0	0	0	0	5.28571	0	21	24	20	19	16.8
LinJ.15.1070	glutamate dehydrogenase	19	18	21	0	0	0	0	8.28571	0	30	35	14	9	17.6
LinJ.32.0410	ATP-dependent RNA helicase HEL67	6	17	11	1	3	5	4	6.71429	6	17	18	28	20	17.8
LinJ.08.1280	beta tubulin	1	2	2	8	0	19	0	4.57143	15	18	22	22	22	19.8
LinJ.17.0090	elongation factor 1-alpha	25	22	21	16	16	29	26	22.1429	19	18	18	24	27	21.2
LinJ.33.0360	heat shock protein 83	28	32	32	0	0	2	0	13.4286	0	41	44	26	22	26.6

## Sheet: Lip47
		23688_C	24015 B 220200_pro	Ave 2	Unrelated1	Unrelated2	Unrelated3	Unrelated4	Unrelated5	Average unrelated
LinJ.36.1420	Valosin-containing protein, putative	37	40	38.5	4	4	7	3	0	3.6
LinJ.05.1200	protein phosphatase type 1 regulator-like protein (SDS22)	18	21	19.5	0	0	0	0	0	0
LinJ.22.0200	SEP domain containing protein, putative (p47)	17	19	18	0	0	0	0	0	0
LinJ.28.0730	serine/threonine protein phosphatase catalytic subunit (Glc7/PP1-B), putative	8	8	8	0	0	0	0	0	0
LinJ.09.1060	PUB domain containing protein, putative (Pub1)	7	8	7.5	0	0	0	0	0	0
LinJ.14.0700	fatty acid elongase, putative (ELO2)	3	6	4.5	0	0	0	0	0	0
LinJ.29.0520	ADF/Cofilin (actin depolymerization factor)	2	6	4	0	0	0	0	0	0
LinJ.32.0380	Root hair defective 3 GTP-binding protein (RHD3), putative	4	3	3.5	0	0	0	0	0	0
LinJ.07.0840	protein phosphatase inhibitor, putative (Ypi1)	4	2	3	0	0	0	0	0	0
LinJ.27.2660	hypothetical protein, conserved	3	3	3	0	0	0	0	0	0
LinJ.34.1620	TPPP/p25-alpha, putative (Tubulin polymerization-promoting protein)	2	2	2	0	0	0	0	0	0
LinJ.21.2200	proteasome subunit alpha type-5, putative	3	8	5.5	0	0	0	1	1	0.4
LinJ.22.1210	farnesyl pyrophosphate synthase	3	6	4.5	0	0	2	0	0	0.4
LinJ.03.0520	serine peptidase, Clan SJ, family S16, putative	2	6	4	0	0	2	0	0	0.4
LinJ.33.2700	metallo-peptidase, Clan MF, Family M17	2	5	3.5	0	0	2	0	0	0.4
LinJ.16.1380	cytochrome c, putative	3	2	2.5	0	0	0	1	1	0.4
LinJ.20.0110	phosphoglycerate kinase C, glycosomal	5	20	12.5	2	0	0	1	0	0.6
LinJ.36.6530	chaperone protein DnaJ, putative	3	6	4.5	0	2	1	0	0	0.6
LinJ.05.0280	protein tyrosine phosphatase, putative	3	6	4.5	0	2	1	0	0	0.6
LinJ.06.0140	proteasome beta 6 subunit, putative	2	6	4	0	0	0	2	1	0.6
LinJ.16.0240	protein tyrosine phosphatase-like protein	2	4	3	0	2	1	0	0	0.6
LinJ.33.3360	beta prime cop protein, putative	2	4	3	0	3	0	0	0	0.6
LinJ.20.1320	calpain-like cysteine peptidase, putative	4	8	6	0	1	2	1	0	0.8
LinJ.01.0490	fatty acyl CoA syntetase 1, putative	4	7	5.5	0	1	3	0	0	0.8
LinJ.18.1570	nonspecific nucleoside hydrolase	2	4	3	0	0	4	0	0	0.8
LinJ.07.0700	vacuolar-type Ca2+-ATPase, putative (fragment)	2	2	2	4	0	0	0	0	0.8
LinJ.02.0710	dipeptylcarboxypeptidase	4	12	8	0	3	2	0	0	1
LinJ.31.3210	phosphoglycan beta 1,3 galactosyltransferase 5	2	11	6.5	0	3	2	0	0	1
LinJ.35.4910	proteasome alpha 1 subunit, putative	2	10	6	0	2	1	1	1	1
LinJ.30.3130	RNA-binding protein 42 (RNA-binding motif protein 42), putative	3	6	4.5	0	3	2	0	0	1
LinJ.14.0180	metallo-peptidase, Clan MA(E), Family M32	3	6	4.5	0	4	1	0	0	1
LinJ.10.1250	Ras-related protein RabX1, putative	2	6	4	0	3	1	1	0	1
LinJ.28.0110	proteasome beta 3 subunit, putative	2	4	3	0	0	2	2	1	1
LinJ.26.1690	cytochrome c oxidase subunit V, putative	2	3	2.5	2	0	0	2	1	1
LinJ.29.2910	inosine-adenosine-guanosine-nucleosidehydrolase, putative	2	3	2.5	0	3	2	0	0	1
LinJ.05.0140	nucleolar RNA helicase II, putative	2	2	2	0	4	1	0	0	1
LinJ.11.0240	proteasome alpha 7 subunit, putative	2	9	5.5	0	4	1	1	0	1.2
LinJ.36.1490	translation elongation factor 1-beta, putative	2	9	5.5	0	2	3	1	0	1.2
LinJ.09.0950	polyubiquitin	3	6	4.5	0	4	2	0	0	1.2
LinJ.31.2060	succinyl-diaminopimelate desuccinylase-like protein	4	5	4.5	0	3	3	0	0	1.2
LinJ.23.0120	GDP-mannose pyrophosphorylase	2	6	4	0	3	3	0	0	1.2
LinJ.12.0620	cytochrome oxidase subunit IV, putative	4	4	4	0	2	1	1	2	1.2
LinJ.18.0670	HEAT repeats, putative	2	4	3	0	3	3	0	0	1.2
LinJ.20.0980	1,2-Dihydroxy-3-keto-5-methylthiopentene dioxygenase, putative	2	4	3	0	3	3	0	0	1.2
LinJ.34.4230	1,2-Dihydroxy-3-keto-5-methylthiopentene dioxygenase, putative	2	4	3	0	3	3	0	0	1.2
LinJ.11.1050	protein transport protein SEC61 subunit alpha, putative	2	3	2.5	0	0	0	4	2	1.2
LinJ.17.0870	GMP reductase	2	10	6	0	1	6	0	0	1.4
LinJ.34.2620	40S ribosomal protein S19 protein, putative	2	8	5	0	0	0	4	3	1.4
LinJ.06.0370	glutamine synthetase, putative	3	7	5	0	2	3	1	1	1.4
LinJ.13.0160	protein kinase A regulatory subunit	2	6	4	0	3	4	0	0	1.4
LinJ.35.4830	cyclophilin 40	2	6	4	0	3	4	0	0	1.4
LinJ.07.0210	cytochrome c1, heme protein, mitochondrial, putative	3	4	3.5	0	2	4	1	0	1.4
LinJ.35.2090	kinesin, putative	2	4	3	0	5	2	0	0	1.4
LinJ.04.1190	Double RNA binding domain protein 3	2	2	2	0	4	3	0	0	1.4
LinJ.35.4620	hypothetical protein, conserved	2	21	11.5	3	2	3	0	0	1.6
LinJ.27.0620	ras-related protein RAB1A, putative	3	10	6.5	0	5	2	1	0	1.6
LinJ.34.0080	glucose-6-phosphate 1-dehydrogenase, putative	2	11	6.5	0	4	4	0	0	1.6
LinJ.36.6170	hypothetical protein, conserved	2	10	6	0	2	4	1	1	1.6
LinJ.33.0260	thiol-dependent reductase 1	2	9	5.5	0	3	5	0	0	1.6
LinJ.34.3440	60S ribosomal protein L21, putative	2	9	5.5	2	0	0	5	1	1.6
LinJ.10.0070	dehydrogenase-like protein	3	7	5	0	2	3	3	0	1.6
LinJ.34.2680	regulatory subunit of protein kinase a-like protein	2	8	5	0	4	4	0	0	1.6
LinJ.31.1140	amidohydrolase, putative	3	7	5	0	4	3	1	0	1.6
LinJ.15.1490	glutaminyl-tRNA synthetase, putative	2	7	4.5	0	5	3	0	0	1.6
LinJ.32.1910	iron superoxide dismutase, putative	6	2	4	0	3	3	1	1	1.6
LinJ.36.3940	40S ribosomal protein S27-1, putative	2	3	2.5	0	0	0	4	4	1.6
LinJ.03.0670	DEAD/DEAH box helicase, putative	4	29	16.5	0	6	2	0	1	1.8
LinJ.02.0340	proteasome regulatory non-ATPase subunit 6, putative	3	10	6.5	0	4	1	3	1	1.8
LinJ.21.0840	proteasome regulatory non-ATP-ase subunit 5, putative	3	8	5.5	0	5	2	1	1	1.8
LinJ.02.0430	Mitochondrial outer membrane protein porin, putative	5	5	5	0	3	4	2	0	1.8
LinJ.36.3010	40S ribosomal protein S24e	3	7	5	2	1	2	3	1	1.8
LinJ.21.1490	adenylate kinase, putative	3	7	5	0	3	1	3	2	1.8
LinJ.21.0800	60S ribosomal protein L36, putative	3	4	3.5	0	5	2	1	1	1.8
LinJ.11.1030	hypothetical protein, conserved	2	4	3	2	3	3	1	0	1.8
LinJ.11.1160	eukaryotic release factor 3, putative	3	14	8.5	2	3	5	0	0	2
LinJ.25.2090	2,4-dihydroxyhept-2-ene-1,7-dioic acid aldolase, putative	4	12	8	0	4	3	2	1	2
LinJ.36.7060	prolyl endopeptidase	2	13	7.5	0	9	1	0	0	2
LinJ.25.0740	eukaryotic initiation factor 5a, putative	4	7	5.5	0	5	3	1	1	2
LinJ.23.0220	endoribonuclease L-PSP (pb5), putative	2	8	5	0	1	3	4	2	2
LinJ.36.3750	cysteine synthase	2	8	5	0	4	6	0	0	2
LinJ.24.1700	Succinate dehydrogenase [ubiquinone] flavoprotein subunit, mitochondrial	3	6	4.5	0	3	3	2	2	2
LinJ.15.0330	ribonucleoprotein p18, mitochondrial precursor, putative	3	6	4.5	0	6	4	0	0	2
LinJ.30.2920	aldehyde dehydrogenase, putative	2	7	4.5	0	3	1	4	2	2
LinJ.18.1380	60S ribosomal protein L34, putative	2	5	3.5	0	3	2	3	2	2
LinJ.06.0410	60S ribosomal protein L19, putative	2	3	2.5	0	4	2	2	2	2
LinJ.28.2480	Eukaryotic translation initiation factor 3 subunit E	3	10	6.5	0	5	5	1	0	2.2
LinJ.28.1100	ribosomal protein S20, putative	3	9	6	0	5	1	2	3	2.2
LinJ.04.0430	cysteine peptidase, Clan CA, family C2, putative	3	8	5.5	0	5	4	1	1	2.2
LinJ.17.0970	META domain containing protein, putative	2	8	5	0	6	5	0	0	2.2
LinJ.35.3110	ubiquitin-activating enzyme E1, putative	2	7	4.5	0	5	6	0	0	2.2
LinJ.14.1450	myo-inositol-1-phosphate synthase	2	5	3.5	0	4	7	0	0	2.2
LinJ.29.0330	TPR repeat, putative	2	2	2	0	3	7	1	0	2.2
LinJ.19.1560	FK506-binding protein (FKBP)-type peptidyl-prolyl isomerase, putative	4	16	10	0	4	8	0	0	2.4
LinJ.29.2080	Fumarate hydratase class I, cytosolic	2	14	8	0	7	5	0	0	2.4
LinJ.36.2480	glyceraldehyde 3-phosphate dehydrogenase, cytosolic	3	12	7.5	0	4	7	0	1	2.4
LinJ.22.1370	60S ribosomal protein L14, putative	5	9	7	0	3	1	4	4	2.4
LinJ.35.1490	arginase	4	8	6	0	4	2	4	2	2.4
LinJ.30.0940	adenosine kinase, putative	2	10	6	0	7	4	1	0	2.4
LinJ.30.3080	eukaryotic translation initiation factor 3 subunit d	4	7	5.5	0	4	4	3	1	2.4
LinJ.29.1250	tryparedoxin 1	3	7	5	0	4	5	2	1	2.4
LinJ.35.3750	glycosomal membrane protein	2	7	4.5	0	3	3	4	2	2.4
LinJ.13.0960	NADH-cytochrome b5 reductase, putative	3	6	4.5	0	3	0	6	3	2.4
LinJ.30.3230	3-hydroxy-3-methylglutaryl-CoA reductase, putative	2	2	2	0	3	8	1	0	2.4
LinJ.26.0630	protein disulfide isomerase, putative	3	17	10	0	1	2	3	7	2.6
LinJ.14.0190	Thioredoxin-like, putative	4	16	10	0	5	3	3	2	2.6
LinJ.35.3280	cystathione gamma lyase, putative	9	11	10	0	4	5	4	0	2.6
LinJ.18.1220	prolyl-tRNA synthetase, putative	2	13	7.5	2	5	6	0	0	2.6
LinJ.16.0760	transaldolase, putative	4	11	7.5	0	5	5	2	1	2.6
LinJ.09.1130	eukaryotic translation initiation factor 2 subunit, putative	2	11	6.5	0	6	4	3	0	2.6
LinJ.26.1530	trifunctional enzyme alpha subunit, mitochondrial precursor-like protein	2	10	6	0	3	1	6	3	2.6
LinJ.28.1050	40S ribosomal protein S14	4	8	6	0	0	0	7	6	2.6
LinJ.12.0580	alanine aminotransferase	2	9	5.5	0	3	3	4	3	2.6
LinJ.25.1220	ribosomal protein S25	3	5	4	0	5	3	2	3	2.6
LinJ.15.1500	proliferative cell nuclear antigen (PCNA), putative	2	5	3.5	0	6	7	0	0	2.6
LinJ.13.1260	hypothetical protein, conserved	2	4	3	2	6	3	2	0	2.6
LinJ.09.0820	oligopeptidase b	5	17	11	0	7	5	2	0	2.8
LinJ.24.0780	malic enzyme	3	16	9.5	0	8	6	0	0	2.8
LinJ.36.4380	oxidoreductase, putative	4	11	7.5	0	6	7	0	1	2.8
LinJ.32.2280	hypothetical protein, conserved	2	10	6	2	7	5	0	0	2.8
LinJ.05.0830	methylthioadenosine phosphorylase, putative	2	9	5.5	0	6	6	2	0	2.8
LinJ.24.0310	fumarate hydratase, putative	2	7	4.5	0	6	5	2	1	2.8
LinJ.31.1770	nucleosome assembly protein-like protein	3	5	4	0	6	8	0	0	2.8
LinJ.36.1040	40S ribosomal protein S10, putative	2	6	4	0	2	4	6	2	2.8
LinJ.04.0460	60S ribosomal protein L11 (L5, L16)	2	6	4	0	4	3	3	4	2.8
LinJ.35.1420	threonyl-tRNA synthetase, putative	4	16	10	0	10	5	0	0	3
LinJ.27.1770	trypanothione synthetase	5	15	10	0	5	9	1	0	3
LinJ.35.3390	6-phosphogluconate dehydrogenase, decarboxylating, putative	4	14	9	0	5	7	2	1	3
LinJ.34.3280	ruvb-like 1 DNA helicase, putative	3	10	6.5	0	3	7	4	1	3
LinJ.25.0940	cyclophilin a, putative	6	7	6.5	0	5	6	2	2	3
LinJ.36.7070	hypothetical protein, conserved	4	4	4	2	6	4	2	1	3
LinJ.30.2570	reticulon domain protein, 22 kDa potentially aggravating protein (paple22)	3	5	4	0	3	1	5	6	3
LinJ.13.0450	60S ribosomal protein L18, putative	2	6	4	0	4	5	4	2	3
LinJ.05.0350	trypanothione reductase	4	15	9.5	0	2	5	5	4	3.2
LinJ.21.0490	hypothetical protein, conserved	2	13	7.5	0	6	3	4	3	3.2
LinJ.28.3140	glutamate dehydrogenase, putative	3	10	6.5	0	8	7	1	0	3.2
LinJ.21.0400	mitochondrial processing peptidase alpha subunit, putative	2	8	5	0	4	7	2	3	3.2
LinJ.34.2440	ruvB-like DNA helicase, putative	3	7	5	0	6	4	3	3	3.2
LinJ.21.1830	hypothetical protein, conserved	4	4	4	3	5	6	1	1	3.2
LinJ.13.0460	40S ribosomal protein S12, putative	2	6	4	0	4	6	4	2	3.2
LinJ.32.1000	Staphylococcal nuclease homologue/Tudor domain containing protein, putative	5	16	10.5	0	10	7	0	0	3.4
LinJ.34.2410	ALBA-domain protein 3	7	11	9	0	6	6	3	2	3.4
LinJ.36.3360	14-3-3 protein 1, putative	6	12	9	0	6	5	2	4	3.4
LinJ.29.2350	Aminopeptidase M1, putative	3	10	6.5	0	10	7	0	0	3.4
LinJ.32.4050	60S ribosomal protein L8, putative	3	9	6	0	5	5	5	2	3.4
LinJ.35.2790	galactokinase-like protein	3	9	6	0	5	2	7	3	3.4
LinJ.27.2520	cysteine peptidase, Clan CA, family C2, putative	3	6	4.5	0	8	7	2	0	3.4
LinJ.25.2520	hypothetical protein, conserved	4	19	11.5	0	9	9	0	0	3.6
LinJ.29.1400	carnitine/choline acetyltransferase, putative	4	14	9	0	7	7	1	3	3.6
LinJ.19.0710	glycosomal malate dehydrogenase	2	12	7	0	4	1	8	5	3.6
LinJ.19.1100	proteasome regulatory non-ATP-ase subunit 9, putative	4	9	6.5	0	7	8	2	1	3.6
LinJ.06.0590	60S ribosomal protein L23a, putative	3	10	6.5	0	5	5	4	4	3.6
LinJ.28.2600	2-oxoglutarate dehydrogenase, E2 component, dihydrolipoamide succinyltransferase, putative	3	9	6	0	3	3	9	3	3.6
LinJ.11.0350	14-3-3 protein 2, putative	2	8	5	0	10	7	0	1	3.6
LinJ.32.2830	ribosomal protein L27, putative	2	5	3.5	2	4	4	4	4	3.6
LinJ.21.0880	CCR4-NOT transcription complex subunit 1	2	20	11	3	9	6	0	1	3.8
LinJ.24.0870	triosephosphate isomerase	4	14	9	0	7	8	2	2	3.8
LinJ.32.0930	60S ribosomal protein L18a, putative	7	10	8.5	0	5	5	7	2	3.8
LinJ.36.7320	eukaryotic translation initiation factor 3 subunit c	3	13	8	0	9	5	3	2	3.8
LinJ.25.1850	3-oxo-5-alpha-steroid 4-dehydrogenase, putative	5	8	6.5	7	9	3	0	0	3.8
LinJ.18.0630	60S ribosomal protein L10a, putative	2	10	6	0	6	6	5	2	3.8
LinJ.20.1620	ribosomal protein S11 homolog	5	5	5	0	5	6	4	4	3.8
LinJ.25.1790	pyruvate dehydrogenase E1 beta subunit, putative	2	8	5	0	7	7	4	1	3.8
LinJ.15.0220	60S ribosomal protein L13a, putative	2	8	5	0	5	7	4	3	3.8
LinJ.29.1330	Hsp70 protein/TPR repeat, putative	4	15	9.5	0	10	8	1	1	4
LinJ.26.0150	60S ribosomal protein L7, putative	4	14	9	0	0	0	10	10	4
LinJ.33.2470	succinyl-coA:3-ketoacid-coenzyme A transferase, mitochondrial precursor, putative	2	6	4	0	11	8	1	0	4
LinJ.24.2140	60S ribosomal protein L26, putative	3	5	4	0	5	4	7	4	4
LinJ.30.0470	aspartyl-tRNA synthetase, putative	7	20	13.5	0	13	8	0	0	4.2
LinJ.31.2210	prostaglandin f2-alpha synthase	7	15	11	0	7	7	3	4	4.2
LinJ.32.1060	chaperonin containing t-complex protein, putative	3	13	8	0	10	9	1	1	4.2
LinJ.15.0270	lysyl-tRNA synthetase, putative	3	11	7	0	14	7	0	0	4.2
LinJ.31.2890	ADP-ribosylation factor, putative	2	9	5.5	3	3	5	6	4	4.2
LinJ.19.0390	40S ribosomal protein S13, putative	3	8	5.5	3	4	3	6	5	4.2
LinJ.28.1940	Replication factor A protein 1	4	7	5.5	0	6	12	3	0	4.2
LinJ.25.1460	GTP-binding protein, putative	3	7	5	2	7	4	5	3	4.2
LinJ.23.0410	NADP-dependent alcohol dehydrogenase, putative	7	11	9	0	10	10	2	0	4.4
LinJ.25.2100	hypothetical protein, conserved	2	10	6	0	13	9	0	0	4.4
LinJ.29.2310	dynamin-1-like protein	3	7	5	0	7	7	4	4	4.4
LinJ.36.3100	succinyl-CoA ligase [GDP-forming] beta-chain, putative	4	13	8.5	0	9	8	4	2	4.6
LinJ.35.3840	60S ribosomal protein L23, putative	4	12	8	0	6	6	6	5	4.6
LinJ.09.1070	Present in the outer mitochondrial membrane proteome 10	3	12	7.5	0	8	11	4	0	4.6
LinJ.19.0150	metallo-peptidase, Clan MG, Family M24	3	8	5.5	0	12	9	2	0	4.6
LinJ.25.2220	succinyl-CoA synthetase alpha subunit, putative	2	6	4	0	9	9	5	0	4.6
LinJ.36.7240	T-complex protein 1, theta subunit, putative	2	22	12	0	10	11	1	2	4.8
LinJ.27.1610	eukaryotic translation release factor, putative	3	14	8.5	0	7	3	10	4	4.8
LinJ.26.0840	40S ribosomal protein S16, putative	5	10	7.5	0	4	6	8	6	4.8
LinJ.18.1500	P-type H+-ATPase, putative	2	13	7.5	6	9	9	0	0	4.8
LinJ.35.1030	casein kinase, putative	2	11	6.5	0	8	6	7	3	4.8
LinJ.36.0270	eukaryotic translation initiation factor 3 subunit l	2	10	6	0	10	11	2	1	4.8
LinJ.36.2510	sterol 24-c-methyltransferase, putative	2	5	3.5	0	3	3	10	8	4.8
LinJ.12.0490	glucose-6-phosphate isomerase	4	20	12	0	8	9	7	1	5
LinJ.34.0150	malate dehydrogenase	8	14	11	0	10	8	3	4	5
LinJ.24.2150	transketolase	4	15	9.5	0	11	9	4	1	5
LinJ.08.1010	hypothetical protein, conserved	2	5	3.5	4	9	10	1	1	5
LinJ.23.0880	acetyl-CoA synthetase, putative	8	20	14	0	18	8	0	0	5.2
LinJ.17.1390	eukaryotic translation initiation factor 3 subunit b	2	15	8.5	0	10	15	0	1	5.2
LinJ.07.0760	40S ribosomal protein S9, putative	3	11	7	0	7	7	8	4	5.2
LinJ.11.1180	40S ribosomal protein S15A, putative	2	10	6	0	4	6	8	8	5.2
LinJ.08.1020	stress-induced protein sti1	5	24	14.5	0	14	11	1	1	5.4
LinJ.27.1230	arginyl-tRNA synthetase, putative	3	21	12	0	12	14	1	0	5.4
LinJ.17.0010	eukaryotic translation initiation factor 3 subunit a	7	17	12	0	14	13	0	0	5.4
LinJ.36.5870	isoleucyl-tRNA synthetase, putative	4	17	10.5	0	17	10	0	0	5.4
LinJ.31.1240	Pyrophosphate-energized vacuolar membrane proton pump 1, putative	6	9	7.5	0	9	8	7	3	5.4
LinJ.35.1870	60S ribosomal protein L5, putative	5	10	7.5	0	9	6	7	5	5.4
LinJ.24.2160	40S ribosomal protein S8, putative	3	9	6	0	6	4	8	9	5.4
LinJ.21.1820	ATP-dependent RNA helicase SUB2, putative	9	18	13.5	3	5	5	8	7	5.6
LinJ.32.3100	nucleoside diphosphate kinase b	11	10	10.5	0	6	8	8	6	5.6
LinJ.36.0990	40S ribosomal protein S18, putative	7	14	10.5	0	9	4	10	5	5.6
LinJ.04.1250	actin	8	13	10.5	2	9	10	3	4	5.6
LinJ.11.0100	seryl-tRNA synthetase	6	14	10	0	11	10	2	5	5.6
LinJ.05.0960	metallo-peptidase, Clan M-, Family M49	9	23	16	0	10	19	0	0	5.8
LinJ.13.1400	chaperonin TCP20, putative	5	13	9	2	9	9	3	6	5.8
LinJ.36.4030	glycyl tRNA synthetase, putative	8	24	16	0	9	16	3	2	6
LinJ.28.2940	receptor for activated C kinase 1	8	22	15	0	12	9	6	3	6
LinJ.09.1020	elongation factor-1 gamma	11	19	15	0	7	11	10	2	6
LinJ.15.1140	tryparedoxin peroxidase	7	16	11.5	0	10	9	7	4	6
LinJ.11.0640	metallo-peptidase, Clan MF, Family M17	7	13	10	0	11	11	6	2	6
LinJ.15.1060	60S ribosomal protein L6, putative	3	14	8.5	0	11	8	6	5	6
LinJ.11.0960	40S ribosomal protein S5	6	11	8.5	0	7	6	9	8	6
LinJ.34.3460	vacuolar ATP synthase catalytic subunit A, putative	3	8	5.5	0	15	10	2	3	6
LinJ.36.6960	2,3-bisphosphoglycerate-independent phosphoglycerate mutase	12	20	16	0	17	10	1	3	6.2
LinJ.01.0430	ribosomal protein S7, putative	5	15	10	0	12	8	7	4	6.2
LinJ.04.0750	60S ribosomal protein L10, putative	7	15	11	3	10	9	6	4	6.4
LinJ.19.1590	inosine-5'-monophosphate dehydrogenase	7	15	11	0	11	9	8	4	6.4
LinJ.27.1220	KH domain containing protein, putative	2	12	7	0	13	13	4	2	6.4
LinJ.07.0550	60S ribosomal protein L7a, putative	2	11	6.5	0	8	8	9	7	6.4
LinJ.35.3900	T-complex protein 1, eta subunit, putative	4	17	10.5	0	14	12	3	4	6.6
LinJ.33.2670	metallo-peptidase, Clan MA(E) Family M32	6	21	13.5	0	13	18	2	1	6.8
LinJ.32.3470	chaperonin alpha subunit, putative	7	19	13	0	11	12	6	5	6.8
LinJ.03.0220	long chain fatty Acyl CoA synthetase, putative	4	18	11	6	7	4	11	6	6.8
LinJ.27.1150	T-complex protein 1, beta subunit, putative	6	16	11	0	14	16	4	0	6.8
LinJ.32.0790	nuclear RNA binding domain	8	13	10.5	0	8	8	11	7	6.8
LinJ.27.1300	60S acidic ribosomal protein P0, putative	4	15	9.5	0	8	10	9	7	6.8
LinJ.21.1290	60S ribosomal protein L9, putative	4	11	7.5	0	9	7	10	8	6.8
LinJ.29.0790	heat shock protein 90, putative	2	14	8	0	13	9	7	6	7
LinJ.35.5450	pyruvate kinase	10	24	17	0	13	17	4	2	7.2
LinJ.30.3560	S-adenosylmethionine synthetase	5	21	13	2	13	15	3	3	7.2
LinJ.21.2150	40S ribosomal protein S6, putative	2	13	7.5	3	11	6	10	6	7.2
LinJ.29.2570	60S ribosomal protein L13, putative	4	15	9.5	4	12	6	9	6	7.4
LinJ.19.0050	40S ribosomal protein S2	2	12	7	2	7	10	12	6	7.4
LinJ.36.7280	protein disulfide isomerase 2	13	24	18.5	0	11	15	6	6	7.6
LinJ.36.5240	40S ribosomal protein SA, putative	7	13	10	0	11	9	11	7	7.6
LinJ.21.1330	T-complex protein 1, delta subunit, putative	5	13	9	0	14	15	6	3	7.6
LinJ.36.2130	chaperonin HSP60, mitochondrial precursor	7	14	10.5	0	8	11	9	11	7.8
LinJ.19.0190	ADP/ATP translocase 1, putative	9	10	9.5	14	8	8	4	5	7.8
LinJ.35.1190	NADH-dependent fumarate reductase, putative	5	24	14.5	0	16	17	6	1	8
LinJ.33.2520	heat shock protein, putative	7	18	12.5	0	17	11	4	8	8
LinJ.35.1390	mitochondrial processing peptidase, beta subunit, putative	6	19	12.5	0	11	13	9	8	8.2
LinJ.32.3330	ribosomal protein L3, putative	6	18	12	0	16	12	8	5	8.2
LinJ.35.4200	polyadenylate-binding protein 2	4	14	9	0	16	16	5	4	8.2
LinJ.35.0370	ATP-dependent DEAD-box RNA helicase, putative	5	13	9	5	9	8	11	9	8.4
LinJ.11.1000	pyruvate phosphate dikinase, putative	7	30	18.5	0	15	18	8	2	8.6
LinJ.18.0690	citrate synthase, putative	6	23	14.5	0	11	14	11	7	8.6
LinJ.23.0860	3-ketoacyl-CoA thiolase, putative	7	16	11.5	0	8	14	12	9	8.6
LinJ.15.1010	40S ribosomal protein S3, putative	7	14	10.5	0	9	10	13	11	8.6
LinJ.34.0210	Antimony resistance marker of 56 kDa	22	21	21.5	12	1	2	18	12	9
LinJ.35.3150	ATP-dependent RNA helicase, putative	8	19	13.5	2	18	15	7	3	9
LinJ.25.1160	aldehyde dehydrogenase, mitochondrial precursor	7	19	13	0	16	14	8	7	9
LinJ.35.0400	40S ribosomal protein S3A, putative	7	16	11.5	2	10	11	13	9	9
LinJ.29.2620	ATP-dependent 6-phosphofructokinase, glycosomal	3	12	7.5	0	11	12	16	6	9
LinJ.32.3510	dihydrolipoamide dehydrogenase, putative	4	21	12.5	0	14	15	8	9	9.2
LinJ.36.5330	hypothetical protein, conserved	3	13	8	3	17	20	3	3	9.2
LinJ.23.1460	T-complex protein 1, gamma subunit, putative	8	17	12.5	0	17	20	6	4	9.4
LinJ.13.0090	metallo-peptidase, Clan MA(E) Family M32	15	25	20	0	21	14	11	4	10
LinJ.01.0790	Eukaryotic initiation factor 4A-1	11	23	17	0	15	18	11	7	10.2
LinJ.27.1710	Phosphoenolpyruvate carboxykinase [ATP], glycosomal	17	27	22	0	13	17	14	8	10.4
LinJ.03.0190	delta-1-pyrroline-5-carboxylate dehydrogenase, putative	11	30	20.5	0	16	13	12	11	10.4
LinJ.29.1160	ribosomal protein L1a, putative	6	18	12	0	14	16	15	8	10.6
LinJ.36.1320	fructose-1,6-bisphosphate aldolase	14	22	18	0	13	14	14	13	10.8
LinJ.27.2350	heat shock protein DNAJ, putative	10	23	16.5	0	12	11	19	12	10.8
LinJ.05.0500	ATP synthase F1, alpha subunit, putative	10	19	14.5	4	16	11	12	12	11
LinJ.18.0510	aconitase, putative	20	28	24	0	17	22	8	9	11.2
LinJ.28.1310	luminal binding protein 1 (BiP), putative	17	30	23.5	0	19	21	9	7	11.2
LinJ.14.1240	enolase	15	27	21	0	18	21	11	6	11.2
LinJ.36.4100	S-adenosylhomocysteine hydrolase	14	28	21	0	18	22	10	6	11.2
LinJ.18.1350	heat shock protein 110, putative	14	37	25.5	0	18	28	6	5	11.4
LinJ.10.0490	GP63, leishmanolysin	20	20	20	0	13	19	13	12	11.4
LinJ.10.0310	isocitrate dehydrogenase [NADP], mitochondrial precursor, putative	9	23	16	0	21	20	8	8	11.4
LinJ.26.1220	heat shock protein 70-related protein	8	30	19	11	16	15	15	9	13.2
LinJ.24.2200	3-hydroxy-3-methylglutaryl-CoA synthase, putative	9	32	20.5	0	17	21	15	15	13.6
LinJ.30.2990	glyceraldehyde 3-phosphate dehydrogenase, glycosomal	13	26	19.5	0	16	16	18	18	13.6
LinJ.25.1210	ATP synthase subunit beta, mitochondrial, putative	13	20	16.5	8	13	15	17	15	13.6
LinJ.28.2960	heat-shock protein hsp70, putative	37	53	45	15	31	30	0	0	15.2
LinJ.36.1700	clathrin heavy chain, putative	23	29	26	58	9	6	2	1	15.2
LinJ.21.0300	hexokinase	19	28	23.5	0	17	20	24	17	15.6
LinJ.13.0330	alpha tubulin	11	17	14	11	15	14	23	15	15.6
LinJ.36.0190	elongation factor 2	20	46	33	0	32	34	6	8	16
LinJ.30.2480	heat shock 70-related protein 1, mitochondrial precursor, putative	23	34	28.5	0	24	24	21	15	16.8
LinJ.36.2140	chaperonin HSP60, mitochondrial precursor	12	14	13	0	21	24	20	19	16.8
LinJ.15.1070	glutamate dehydrogenase	16	37	26.5	0	30	35	14	9	17.6
LinJ.32.0410	ATP-dependent RNA helicase HEL67	14	26	20	6	17	18	28	20	17.8
LinJ.17.0090	elongation factor 1-alpha	23	39	31	19	18	18	24	27	21.2
LinJ.33.0360	heat shock protein 83	28	53	40.5	0	41	44	26	22	26.6

## Sheet: LiFAF2
		23691_A	24016 C 351960_pro	Ave 3	Unrelated1	Unrelated2	Unrelated3	Unrelated4	Unrelated5	Average unrelated
LinJ.36.1420	Valosin-containing protein, putative	16	22	19	4	4	7	3	0	3.6
LinJ.05.1040	stomatin-like protein 2	22	28	25	0	0	0	0	0	0
LinJ.36.2850	mitochondrial ATP-dependent zinc metallopeptidase, putative (FtsH protease)	12	26	19	0	0	0	0	0	0
LinJ.35.1960	Ubx domain containing protein, putative (FAS-associated facor 2; Faf2)	15	20	17.5	0	0	0	0	0	0
LinJ.24.1650	UBA/TS-N domain containing protein, putative	10	17	13.5	0	0	0	0	0	0
LinJ.15.1570	hypothetical protein, conserved	7	15	11	0	0	0	0	0	0
LinJ.36.4740	hypothetical protein, conserved	3	13	8	0	0	0	0	0	0
LinJ.05.1140	V-type proton ATPase subunit D, putative	2	14	8	0	0	0	0	0	0
LinJ.17.0230	tetratricopeptide repeat, putative (ER membrane protein complex subunit 2)	2	13	7.5	0	0	0	0	0	0
LinJ.07.0450	Uncharacterised protein family (UPF0172), putative	3	7	5	0	0	0	0	0	0
LinJ.14.0700	fatty acid elongase, putative (ELO2)	3	7	5	0	0	0	0	0	0
LinJ.25.2330	glycosome import protein, putative (E3 ubiquitin-protein ligase peroxin 2, PEX2)	2	8	5	0	0	0	0	0	0
LinJ.14.0680	fatty acid elongase, putative (ELO1)	2	5	3.5	0	0	0	0	0	0
LinJ.32.0380	Root hair defective 3 GTP-binding protein (RHD3), putative	3	3	3	0	0	0	0	0	0
LinJ.14.0760	fatty acid elongase, putative (ELO3)	2	4	3	0	0	0	0	0	0
LinJ.33.1130	hypothetical protein, unknown function	2	4	3	0	0	0	0	0	0
LinJ.36.5360	hypothetical protein, conserved	2	3	2.5	0	0	0	0	0	0
LinJ.35.4920	Mitochondrial import receptor subunit ATOM40, putative	3	2	2.5	0	0	0	0	0	0
LinJ.29.0520	ADF/Cofilin (actin depolymerization factor)	2	3	2.5	0	0	0	0	0	0
LinJ.34.4180	cell differentiation protein-like protein	2	3	2.5	0	0	0	0	0	0
LinJ.35.3740	Peroxisomal biogenesis factor 11 (PEX11), putative	2	3	2.5	0	0	0	0	0	0
LinJ.26.1610	40S ribosomal protein S33, putative	2	2	2	0	0	0	0	0	0
LinJ.34.1620	TPPP/p25-alpha, putative (Tubulin polymerization-promoting protein)	2	2	2	0	0	0	0	0	0
LinJ.25.2400	Pex10, Pex2 / Pex12 amino terminal region/Ring finger domain containing protein, putative	2	2	2	0	0	0	0	0	0
LinJ.35.0140	hypothetical protein, conserved	2	7	4.5	0	0	0	2	0	0.4
LinJ.19.0100	hypothetical protein, conserved	4	3	3.5	2	0	0	0	0	0.4
LinJ.21.0900	Temperature dependent protein affecting M2 dsRNA replication, putative	2	5	3.5	2	0	0	0	0	0.4
LinJ.25.0500	RNA-binding protein, putative, UPB1	2	5	3.5	0	0	0	2	0	0.4
LinJ.16.1380	cytochrome c, putative	2	5	3.5	0	0	0	1	1	0.4
LinJ.09.1110	MSP (Major sperm protein) domain containing protein, putative	2	4	3	2	0	0	0	0	0.4
LinJ.06.1090	protein disulfide isomerase	2	3	2.5	0	0	0	1	1	0.4
LinJ.20.0110	phosphoglycerate kinase C, glycosomal	3	21	12	2	0	0	1	0	0.6
LinJ.05.0280	protein tyrosine phosphatase, putative	4	7	5.5	0	2	1	0	0	0.6
LinJ.30.2220	endosomal trafficking protein RME-8, putative	4	6	5	3	0	0	0	0	0.6
LinJ.26.0780	glutathione peroxidase-like protein, putative	2	5	3.5	0	0	0	1	2	0.6
LinJ.17.0980	hypothetical protein, conserved	2	4	3	3	0	0	0	0	0.6
LinJ.34.0570	Cysteine leucine rich protein	2	4	3	0	0	3	0	0	0.6
LinJ.07.0700	vacuolar-type Ca2+-ATPase, putative (fragment)	5	14	9.5	4	0	0	0	0	0.8
LinJ.20.1320	calpain-like cysteine peptidase, putative	3	8	5.5	0	1	2	1	0	0.8
LinJ.35.4910	proteasome alpha 1 subunit, putative	2	8	5	0	2	1	1	1	1
LinJ.14.0180	metallo-peptidase, Clan MA(E), Family M32	4	5	4.5	0	4	1	0	0	1
LinJ.02.0710	dipeptylcarboxypeptidase	2	7	4.5	0	3	2	0	0	1
LinJ.23.0430	ATP-binding cassette protein subfamily G, member 5	2	5	3.5	0	1	2	2	0	1
LinJ.28.1020	Mitochondrial import receptor subunit ATOM46, putative	2	4	3	0	2	3	0	0	1
LinJ.05.0140	nucleolar RNA helicase II, putative	3	3	3	0	4	1	0	0	1
LinJ.36.1580	nima-related protein kinase, putative	2	3	2.5	0	4	1	0	0	1
LinJ.12.0620	cytochrome oxidase subunit IV, putative	4	12	8	0	2	1	1	2	1.2
LinJ.36.1490	translation elongation factor 1-beta, putative	5	6	5.5	0	2	3	1	0	1.2
LinJ.09.0950	polyubiquitin	3	6	4.5	0	4	2	0	0	1.2
LinJ.23.0120	GDP-mannose pyrophosphorylase	2	5	3.5	0	3	3	0	0	1.2
LinJ.11.1050	protein transport protein SEC61 subunit alpha, putative	3	3	3	0	0	0	4	2	1.2
LinJ.15.1190	60S acidic ribosomal protein P2	2	4	3	0	2	1	2	1	1.2
LinJ.19.0800	ABC transport system ATP-binding protein, putative	2	3	2.5	0	3	3	0	0	1.2
LinJ.32.0050	protein transport protein SEC13	2	3	2.5	0	3	3	0	0	1.2
LinJ.31.0090	hypothetical protein, conserved	2	2	2	0	6	0	0	0	1.2
LinJ.20.1390	coatomer beta subunit, putative	2	7	4.5	0	3	4	0	0	1.4
LinJ.34.2620	40S ribosomal protein S19 protein, putative	3	5	4	0	0	0	4	3	1.4
LinJ.36.5410	aldehyde dehydrogenase, putative	3	4	3.5	0	2	2	3	0	1.4
LinJ.06.0370	glutamine synthetase, putative	2	3	2.5	0	2	3	1	1	1.4
LinJ.34.3440	60S ribosomal protein L21, putative	3	8	5.5	2	0	0	5	1	1.6
LinJ.10.0070	dehydrogenase-like protein	3	7	5	0	2	3	3	0	1.6
LinJ.32.1910	iron superoxide dismutase, putative	6	2	4	0	3	3	1	1	1.6
LinJ.27.0620	ras-related protein RAB1A, putative	2	5	3.5	0	5	2	1	0	1.6
LinJ.07.0710	eukaryotic translation initiation factor 3 subunit h	2	5	3.5	0	4	2	1	1	1.6
LinJ.14.0670	fatty acid elongase, putative	2	4	3	0	2	2	2	2	1.6
LinJ.33.0260	thiol-dependent reductase 1	2	4	3	0	3	5	0	0	1.6
LinJ.15.1490	glutaminyl-tRNA synthetase, putative	2	3	2.5	0	5	3	0	0	1.6
LinJ.11.1110	60S ribosomal protein L28, putative	2	3	2.5	0	2	2	2	2	1.6
LinJ.36.3940	40S ribosomal protein S27-1, putative	2	3	2.5	0	0	0	4	4	1.6
LinJ.02.0430	Mitochondrial outer membrane protein porin, putative	10	14	12	0	3	4	2	0	1.8
LinJ.03.0670	DEAD/DEAH box helicase, putative	2	15	8.5	0	6	2	0	1	1.8
LinJ.21.0840	proteasome regulatory non-ATP-ase subunit 5, putative	5	7	6	0	5	2	1	1	1.8
LinJ.21.1490	adenylate kinase, putative	5	6	5.5	0	3	1	3	2	1.8
LinJ.34.0010	short chain dehydrogenase, putative	2	8	5	0	2	2	4	1	1.8
LinJ.30.3710	ribosomal protein L15, putative	2	7	4.5	0	4	2	3	0	1.8
LinJ.36.3010	40S ribosomal protein S24e	3	5	4	2	1	2	3	1	1.8
LinJ.36.3630	2-oxoglutarate dehydrogenase E1 component, putative	2	6	4	0	5	2	2	0	1.8
LinJ.11.1030	hypothetical protein, conserved	2	4	3	2	3	3	1	0	1.8
LinJ.22.0490	proteasome regulatory ATPase subunit 5, putative	3	3	3	0	5	4	0	0	1.8
LinJ.33.2880	translation initiation factor IF-2, putative	2	4	3	2	3	4	0	0	1.8
LinJ.21.0800	60S ribosomal protein L36, putative	3	3	3	0	5	2	1	1	1.8
LinJ.15.0330	ribonucleoprotein p18, mitochondrial precursor, putative	5	12	8.5	0	6	4	0	0	2
LinJ.25.2090	2,4-dihydroxyhept-2-ene-1,7-dioic acid aldolase, putative	4	9	6.5	0	4	3	2	1	2
LinJ.36.3250	ATP synthase, putative	2	10	6	0	2	1	4	3	2
LinJ.11.1160	eukaryotic release factor 3, putative	3	8	5.5	2	3	5	0	0	2
LinJ.25.0740	eukaryotic initiation factor 5a, putative	4	7	5.5	0	5	3	1	1	2
LinJ.24.1700	Succinate dehydrogenase [ubiquinone] flavoprotein subunit, mitochondrial	2	6	4	0	3	3	2	2	2
LinJ.28.0980	ribonucleoside-diphosphate reductase large chain, putative	2	5	3.5	0	5	5	0	0	2
LinJ.23.0220	endoribonuclease L-PSP (pb5), putative	2	5	3.5	0	1	3	4	2	2
LinJ.06.0410	60S ribosomal protein L19, putative	3	2	2.5	0	4	2	2	2	2
LinJ.18.1380	60S ribosomal protein L34, putative	2	2	2	0	3	2	3	2	2
LinJ.28.2480	Eukaryotic translation initiation factor 3 subunit E	4	7	5.5	0	5	5	1	0	2.2
LinJ.17.0970	META domain containing protein, putative	3	7	5	0	6	5	0	0	2.2
LinJ.28.1100	ribosomal protein S20, putative	2	8	5	0	5	1	2	3	2.2
LinJ.04.0430	cysteine peptidase, Clan CA, family C2, putative	2	7	4.5	0	5	4	1	1	2.2
LinJ.36.0080	stress-inducible protein STI1 homolog	2	6	4	0	6	4	1	0	2.2
LinJ.34.0370	eukaryotic translation initiation factor 5, putative	2	4	3	0	5	6	0	0	2.2
LinJ.14.1450	myo-inositol-1-phosphate synthase	2	3	2.5	0	4	7	0	0	2.2
LinJ.29.0330	TPR repeat, putative	2	2	2	0	3	7	1	0	2.2
LinJ.19.1560	FK506-binding protein (FKBP)-type peptidyl-prolyl isomerase, putative	6	8	7	0	4	8	0	0	2.4
LinJ.35.1490	arginase	3	10	6.5	0	4	2	4	2	2.4
LinJ.35.3750	glycosomal membrane protein	4	9	6.5	0	3	3	4	2	2.4
LinJ.22.1370	60S ribosomal protein L14, putative	4	8	6	0	3	1	4	4	2.4
LinJ.26.1550	thimet oligopeptidase, putative	2	8	5	0	3	6	1	2	2.4
LinJ.24.0790	malic enzyme, putative	3	6	4.5	0	2	6	2	2	2.4
LinJ.13.0960	NADH-cytochrome b5 reductase, putative	2	7	4.5	0	3	0	6	3	2.4
LinJ.29.2080	Fumarate hydratase class I, cytosolic	2	7	4.5	0	7	5	0	0	2.4
LinJ.28.1850	proteasome regulatory non-ATP-ase subunit 2, putative	3	6	4.5	0	7	4	0	1	2.4
LinJ.26.0590	10 kDa heat shock protein, putative	3	6	4.5	0	3	2	4	3	2.4
LinJ.02.0640	mitochondrial carrier protein, putative	2	6	4	3	3	1	1	4	2.4
LinJ.12.0230	cysteinyl-tRNA synthetase, putative	2	5	3.5	0	9	3	0	0	2.4
LinJ.29.1250	tryparedoxin 1	3	4	3.5	0	4	5	2	1	2.4
LinJ.36.2480	glyceraldehyde 3-phosphate dehydrogenase, cytosolic	2	5	3.5	0	4	7	0	1	2.4
LinJ.30.3080	eukaryotic translation initiation factor 3 subunit d	3	3	3	0	4	4	3	1	2.4
LinJ.14.0990	tc40 antigen-like	2	4	3	2	3	5	2	0	2.4
LinJ.26.0630	protein disulfide isomerase, putative	4	12	8	0	1	2	3	7	2.6
LinJ.28.1050	40S ribosomal protein S14	6	8	7	0	0	0	7	6	2.6
LinJ.35.3280	cystathione gamma lyase, putative	4	9	6.5	0	4	5	4	0	2.6
LinJ.09.1130	eukaryotic translation initiation factor 2 subunit, putative	2	11	6.5	0	6	4	3	0	2.6
LinJ.26.1530	trifunctional enzyme alpha subunit, mitochondrial precursor-like protein	4	8	6	0	3	1	6	3	2.6
LinJ.14.0190	Thioredoxin-like, putative	4	7	5.5	0	5	3	3	2	2.6
LinJ.12.0580	alanine aminotransferase	4	7	5.5	0	3	3	4	3	2.6
LinJ.25.1220	ribosomal protein S25	3	5	4	0	5	3	2	3	2.6
LinJ.18.1220	prolyl-tRNA synthetase, putative	3	3	3	2	5	6	0	0	2.6
LinJ.21.0550	DnaJ protein, putative	2	4	3	0	5	0	6	2	2.6
LinJ.15.1500	proliferative cell nuclear antigen (PCNA), putative	2	2	2	0	6	7	0	0	2.6
LinJ.36.4380	oxidoreductase, putative	3	11	7	0	6	7	0	1	2.8
LinJ.09.0820	oligopeptidase b	3	8	5.5	0	7	5	2	0	2.8
LinJ.35.0240	60S ribosomal protein L30	4	7	5.5	0	3	1	6	4	2.8
LinJ.10.0050	ribosomal protein l35a, putative	2	7	4.5	0	5	2	5	2	2.8
LinJ.36.1040	40S ribosomal protein S10, putative	3	6	4.5	0	2	4	6	2	2.8
LinJ.36.3960	transcription factor btf3, putative	2	7	4.5	0	2	2	5	5	2.8
LinJ.05.0830	methylthioadenosine phosphorylase, putative	4	4	4	0	6	6	2	0	2.8
LinJ.04.0460	60S ribosomal protein L11 (L5, L16)	2	6	4	0	4	3	3	4	2.8
LinJ.32.2280	hypothetical protein, conserved	2	4	3	2	7	5	0	0	2.8
LinJ.31.1770	nucleosome assembly protein-like protein	2	2	2	0	6	8	0	0	2.8
LinJ.30.0350	kinesin, putative	2	2	2	0	6	6	1	1	2.8
LinJ.27.1770	trypanothione synthetase	2	16	9	0	5	9	1	0	3
LinJ.25.0940	cyclophilin a, putative	6	6	6	0	5	6	2	2	3
LinJ.36.7070	hypothetical protein, conserved	3	9	6	2	6	4	2	1	3
LinJ.35.3390	6-phosphogluconate dehydrogenase, decarboxylating, putative	3	7	5	0	5	7	2	1	3
LinJ.35.1420	threonyl-tRNA synthetase, putative	2	8	5	0	10	5	0	0	3
LinJ.13.0450	60S ribosomal protein L18, putative	3	6	4.5	0	4	5	4	2	3
LinJ.30.2570	reticulon domain protein, 22 kDa potentially aggravating protein (paple22)	3	5	4	0	3	1	5	6	3
LinJ.04.0760	nascent polypeptide associated complex subunit- like protein, copy 2	2	4	3	0	3	3	4	5	3
LinJ.31.2670	calreticulin, putative	2	4	3	0	7	6	1	1	3
LinJ.05.0350	trypanothione reductase	5	9	7	0	2	5	5	4	3.2
LinJ.21.1830	hypothetical protein, conserved	3	8	5.5	3	5	6	1	1	3.2
LinJ.21.0400	mitochondrial processing peptidase alpha subunit, putative	2	9	5.5	0	4	7	2	3	3.2
LinJ.13.0760	mitochondrial processing peptidase alpha subunit, putative	2	9	5.5	0	6	8	2	0	3.2
LinJ.13.0460	40S ribosomal protein S12, putative	3	7	5	0	4	6	4	2	3.2
LinJ.36.4070	eukaryotic translation initiation factor 3 subunit i	3	6	4.5	0	7	6	3	0	3.2
LinJ.22.0009	heat shock protein DNAJ, putative	2	5	3.5	2	2	0	7	5	3.2
LinJ.21.0890	methionyl-tRNA synthetase, putative	2	4	3	0	9	5	2	0	3.2
LinJ.28.2610	Vacuolar proton pump subunit B, putative	8	25	16.5	0	9	6	2	0	3.4
LinJ.36.3360	14-3-3 protein 1, putative	2	12	7	0	6	5	2	4	3.4
LinJ.34.2410	ALBA-domain protein 3	4	10	7	0	6	6	3	2	3.4
LinJ.32.4050	60S ribosomal protein L8, putative	4	9	6.5	0	5	5	5	2	3.4
LinJ.21.2140	ATP synthase F1 subunit gamma protein, putative	2	10	6	0	7	4	4	2	3.4
LinJ.30.3170	valyl-tRNA synthetase, putative	3	8	5.5	0	8	8	1	0	3.4
LinJ.27.2520	cysteine peptidase, Clan CA, family C2, putative	4	5	4.5	0	8	7	2	0	3.4
LinJ.29.2350	Aminopeptidase M1, putative	2	6	4	0	10	7	0	0	3.4
LinJ.32.1000	Staphylococcal nuclease homologue/Tudor domain containing protein, putative	2	5	3.5	0	10	7	0	0	3.4
LinJ.35.2790	galactokinase-like protein	3	3	3	0	5	2	7	3	3.4
LinJ.28.2750	40S ribosomal protein S17, putative	2	4	3	0	7	4	4	2	3.4
LinJ.25.2520	hypothetical protein, conserved	3	13	8	0	9	9	0	0	3.6
LinJ.19.0710	glycosomal malate dehydrogenase	3	11	7	0	4	1	8	5	3.6
LinJ.19.1100	proteasome regulatory non-ATP-ase subunit 9, putative	3	9	6	0	7	8	2	1	3.6
LinJ.06.0590	60S ribosomal protein L23a, putative	4	8	6	0	5	5	4	4	3.6
LinJ.28.2600	2-oxoglutarate dehydrogenase, E2 component, dihydrolipoamide succinyltransferase, putative	2	6	4	0	3	3	9	3	3.6
LinJ.11.0350	14-3-3 protein 2, putative	3	5	4	0	10	7	0	1	3.6
LinJ.32.2830	ribosomal protein L27, putative	2	6	4	2	4	4	4	4	3.6
LinJ.25.1850	3-oxo-5-alpha-steroid 4-dehydrogenase, putative	10	13	11.5	7	9	3	0	0	3.8
LinJ.32.0930	60S ribosomal protein L18a, putative	7	10	8.5	0	5	5	7	2	3.8
LinJ.18.0630	60S ribosomal protein L10a, putative	6	11	8.5	0	6	6	5	2	3.8
LinJ.25.1790	pyruvate dehydrogenase E1 beta subunit, putative	2	14	8	0	7	7	4	1	3.8
LinJ.24.0870	triosephosphate isomerase	2	10	6	0	7	8	2	2	3.8
LinJ.15.0220	60S ribosomal protein L13a, putative	4	7	5.5	0	5	7	4	3	3.8
LinJ.36.7320	eukaryotic translation initiation factor 3 subunit c	5	5	5	0	9	5	3	2	3.8
LinJ.20.1620	ribosomal protein S11 homolog	3	5	4	0	5	6	4	4	3.8
LinJ.02.0680	ATP-dependent Clp protease subunit, heat shock protein 78 (HSP78), putative	2	3	2.5	3	11	5	0	0	3.8
LinJ.26.0150	60S ribosomal protein L7, putative	4	9	6.5	0	0	0	10	10	4
LinJ.29.1330	Hsp70 protein/TPR repeat, putative	4	7	5.5	0	10	8	1	1	4
LinJ.24.2140	60S ribosomal protein L26, putative	3	4	3.5	0	5	4	7	4	4
LinJ.27.2020	RNA-binding protein, putative	2	2	2	0	2	3	9	6	4
LinJ.31.2210	prostaglandin f2-alpha synthase	7	10	8.5	0	7	7	3	4	4.2
LinJ.30.0470	aspartyl-tRNA synthetase, putative	3	13	8	0	13	8	0	0	4.2
LinJ.32.1060	chaperonin containing t-complex protein, putative	3	13	8	0	10	9	1	1	4.2
LinJ.25.1460	GTP-binding protein, putative	4	8	6	2	7	4	5	3	4.2
LinJ.19.0390	40S ribosomal protein S13, putative	4	7	5.5	3	4	3	6	5	4.2
LinJ.31.2890	ADP-ribosylation factor, putative	2	6	4	3	3	5	6	4	4.2
LinJ.15.0270	lysyl-tRNA synthetase, putative	5	3	4	0	14	7	0	0	4.2
LinJ.29.2310	dynamin-1-like protein	4	13	8.5	0	7	7	4	4	4.4
LinJ.23.0410	NADP-dependent alcohol dehydrogenase, putative	2	10	6	0	10	10	2	0	4.4
LinJ.36.3100	succinyl-CoA ligase [GDP-forming] beta-chain, putative	6	12	9	0	9	8	4	2	4.6
LinJ.18.1360	pyruvate dehydrogenase E1 component alpha subunit, putative	2	16	9	0	9	8	4	2	4.6
LinJ.35.3840	60S ribosomal protein L23, putative	6	8	7	0	6	6	6	5	4.6
LinJ.09.1070	Present in the outer mitochondrial membrane proteome 10	3	8	5.5	0	8	11	4	0	4.6
LinJ.19.0150	metallo-peptidase, Clan MG, Family M24	3	6	4.5	0	12	9	2	0	4.6
LinJ.26.1590	Proline dehydrogenase, mitochondrial	2	7	4.5	0	4	2	8	9	4.6
LinJ.25.2220	succinyl-CoA synthetase alpha subunit, putative	3	5	4	0	9	9	5	0	4.6
LinJ.29.0860	CPC cysteine peptidase, Clan CA, family C1, Cathepsin B-like	2	2	2	0	5	3	8	7	4.6
LinJ.18.1500	P-type H+-ATPase, putative	9	18	13.5	6	9	9	0	0	4.8
LinJ.03.0960	Eukaryotic translation initiation factor 2 subunit alpha	4	16	10	2	9	8	2	3	4.8
LinJ.18.0740	Elongation factor Tu, mitochondrial, putative	4	14	9	4	8	9	1	2	4.8
LinJ.13.1000	leucyl-tRNA synthetase, putative	4	12	8	0	12	11	1	0	4.8
LinJ.26.0840	40S ribosomal protein S16, putative	5	8	6.5	0	4	6	8	6	4.8
LinJ.22.1390	alanyl-tRNA synthetase, putative	3	8	5.5	2	14	7	1	0	4.8
LinJ.36.7240	T-complex protein 1, theta subunit, putative	2	8	5	0	10	11	1	2	4.8
LinJ.12.0490	glucose-6-phosphate isomerase	8	12	10	0	8	9	7	1	5
LinJ.34.0150	malate dehydrogenase	4	11	7.5	0	10	8	3	4	5
LinJ.24.2150	transketolase	4	9	6.5	0	11	9	4	1	5
LinJ.08.1010	hypothetical protein, conserved	2	9	5.5	4	9	10	1	1	5
LinJ.23.0880	acetyl-CoA synthetase, putative	7	10	8.5	0	18	8	0	0	5.2
LinJ.11.1180	40S ribosomal protein S15A, putative	4	9	6.5	0	4	6	8	8	5.2
LinJ.17.1390	eukaryotic translation initiation factor 3 subunit b	2	11	6.5	0	10	15	0	1	5.2
LinJ.07.0760	40S ribosomal protein S9, putative	4	8	6	0	7	7	8	4	5.2
LinJ.31.1240	Pyrophosphate-energized vacuolar membrane proton pump 1, putative	8	17	12.5	0	9	8	7	3	5.4
LinJ.08.1020	stress-induced protein sti1	6	18	12	0	14	11	1	1	5.4
LinJ.36.5870	isoleucyl-tRNA synthetase, putative	8	12	10	0	17	10	0	0	5.4
LinJ.17.0010	eukaryotic translation initiation factor 3 subunit a	3	14	8.5	0	14	13	0	0	5.4
LinJ.27.1230	arginyl-tRNA synthetase, putative	2	12	7	0	12	14	1	0	5.4
LinJ.35.1870	60S ribosomal protein L5, putative	2	11	6.5	0	9	6	7	5	5.4
LinJ.24.2160	40S ribosomal protein S8, putative	3	7	5	0	6	4	8	9	5.4
LinJ.21.1820	ATP-dependent RNA helicase SUB2, putative	9	14	11.5	3	5	5	8	7	5.6
LinJ.36.0990	40S ribosomal protein S18, putative	9	13	11	0	9	4	10	5	5.6
LinJ.32.3100	nucleoside diphosphate kinase b	10	11	10.5	0	6	8	8	6	5.6
LinJ.04.1250	actin	7	11	9	2	9	10	3	4	5.6
LinJ.11.0100	seryl-tRNA synthetase	6	11	8.5	0	11	10	2	5	5.6
LinJ.05.0960	metallo-peptidase, Clan M-, Family M49	8	12	10	0	10	19	0	0	5.8
LinJ.13.1400	chaperonin TCP20, putative	4	6	5	2	9	9	3	6	5.8
LinJ.34.3460	vacuolar ATP synthase catalytic subunit A, putative	10	22	16	0	15	10	2	3	6
LinJ.09.1020	elongation factor-1 gamma	11	13	12	0	7	11	10	2	6
LinJ.28.2940	receptor for activated C kinase 1	6	17	11.5	0	12	9	6	3	6
LinJ.36.4030	glycyl tRNA synthetase, putative	6	15	10.5	0	9	16	3	2	6
LinJ.15.1140	tryparedoxin peroxidase	7	11	9	0	10	9	7	4	6
LinJ.11.0640	metallo-peptidase, Clan MF, Family M17	4	13	8.5	0	11	11	6	2	6
LinJ.11.0960	40S ribosomal protein S5	7	9	8	0	7	6	9	8	6
LinJ.15.1060	60S ribosomal protein L6, putative	5	10	7.5	0	11	8	6	5	6
LinJ.28.1420	ATP-dependent RNA helicase, putative	2	8	5	0	3	0	13	14	6
LinJ.36.6960	2,3-bisphosphoglycerate-independent phosphoglycerate mutase	11	14	12.5	0	17	10	1	3	6.2
LinJ.01.0430	ribosomal protein S7, putative	5	15	10	0	12	8	7	4	6.2
LinJ.04.0750	60S ribosomal protein L10, putative	7	10	8.5	3	10	9	6	4	6.4
LinJ.27.1220	KH domain containing protein, putative	4	12	8	0	13	13	4	2	6.4
LinJ.19.1590	inosine-5'-monophosphate dehydrogenase	6	9	7.5	0	11	9	8	4	6.4
LinJ.07.0550	60S ribosomal protein L7a, putative	3	9	6	0	8	8	9	7	6.4
LinJ.35.3900	T-complex protein 1, eta subunit, putative	3	15	9	0	14	12	3	4	6.6
LinJ.33.2670	metallo-peptidase, Clan MA(E) Family M32	6	16	11	0	13	18	2	1	6.8
LinJ.32.3470	chaperonin alpha subunit, putative	6	15	10.5	0	11	12	6	5	6.8
LinJ.32.0790	nuclear RNA binding domain	7	13	10	0	8	8	11	7	6.8
LinJ.27.1150	T-complex protein 1, beta subunit, putative	5	13	9	0	14	16	4	0	6.8
LinJ.27.1300	60S acidic ribosomal protein P0, putative	4	11	7.5	0	8	10	9	7	6.8
LinJ.21.1290	60S ribosomal protein L9, putative	4	9	6.5	0	9	7	10	8	6.8
LinJ.29.0790	heat shock protein 90, putative	2	9	5.5	0	13	9	7	6	7
LinJ.35.5450	pyruvate kinase	8	14	11	0	13	17	4	2	7.2
LinJ.30.3560	S-adenosylmethionine synthetase	7	11	9	2	13	15	3	3	7.2
LinJ.21.2150	40S ribosomal protein S6, putative	7	11	9	3	11	6	10	6	7.2
LinJ.29.2570	60S ribosomal protein L13, putative	5	12	8.5	4	12	6	9	6	7.4
LinJ.19.0050	40S ribosomal protein S2	4	9	6.5	2	7	10	12	6	7.4
LinJ.36.7280	protein disulfide isomerase 2	10	15	12.5	0	11	15	6	6	7.6
LinJ.36.5240	40S ribosomal protein SA, putative	7	12	9.5	0	11	9	11	7	7.6
LinJ.21.1330	T-complex protein 1, delta subunit, putative	2	14	8	0	14	15	6	3	7.6
LinJ.36.2130	chaperonin HSP60, mitochondrial precursor	10	18	14	0	8	11	9	11	7.8
LinJ.19.0190	ADP/ATP translocase 1, putative	11	11	11	14	8	8	4	5	7.8
LinJ.35.1190	NADH-dependent fumarate reductase, putative	4	25	14.5	0	16	17	6	1	8
LinJ.35.1390	mitochondrial processing peptidase, beta subunit, putative	8	18	13	0	11	13	9	8	8.2
LinJ.32.3330	ribosomal protein L3, putative	9	13	11	0	16	12	8	5	8.2
LinJ.35.4200	polyadenylate-binding protein 2	7	12	9.5	0	16	16	5	4	8.2
LinJ.35.0370	ATP-dependent DEAD-box RNA helicase, putative	4	14	9	5	9	8	11	9	8.4
LinJ.18.0690	citrate synthase, putative	4	22	13	0	11	14	11	7	8.6
LinJ.11.1000	pyruvate phosphate dikinase, putative	3	18	10.5	0	15	18	8	2	8.6
LinJ.23.0860	3-ketoacyl-CoA thiolase, putative	6	14	10	0	8	14	12	9	8.6
LinJ.15.1010	40S ribosomal protein S3, putative	6	12	9	0	9	10	13	11	8.6
LinJ.34.0210	Antimony resistance marker of 56 kDa	23	24	23.5	12	1	2	18	12	9
LinJ.35.3150	ATP-dependent RNA helicase, putative	7	22	14.5	2	18	15	7	3	9
LinJ.35.0400	40S ribosomal protein S3A, putative	8	13	10.5	2	10	11	13	9	9
LinJ.25.1160	aldehyde dehydrogenase, mitochondrial precursor	5	11	8	0	16	14	8	7	9
LinJ.29.2620	ATP-dependent 6-phosphofructokinase, glycosomal	3	8	5.5	0	11	12	16	6	9
LinJ.32.3510	dihydrolipoamide dehydrogenase, putative	4	21	12.5	0	14	15	8	9	9.2
LinJ.36.5330	hypothetical protein, conserved	5	12	8.5	3	17	20	3	3	9.2
LinJ.23.1460	T-complex protein 1, gamma subunit, putative	5	16	10.5	0	17	20	6	4	9.4
LinJ.22.0180	hypothetical protein, conserved	3	4	3.5	0	9	7	15	18	9.8
LinJ.13.0090	metallo-peptidase, Clan MA(E) Family M32	16	22	19	0	21	14	11	4	10
LinJ.01.0790	Eukaryotic initiation factor 4A-1	9	15	12	0	15	18	11	7	10.2
LinJ.27.1710	Phosphoenolpyruvate carboxykinase [ATP], glycosomal	15	28	21.5	0	13	17	14	8	10.4
LinJ.03.0190	delta-1-pyrroline-5-carboxylate dehydrogenase, putative	10	21	15.5	0	16	13	12	11	10.4
LinJ.29.1160	ribosomal protein L1a, putative	13	18	15.5	0	14	16	15	8	10.6
LinJ.36.1320	fructose-1,6-bisphosphate aldolase	11	21	16	0	13	14	14	13	10.8
LinJ.27.2350	heat shock protein DNAJ, putative	8	23	15.5	0	12	11	19	12	10.8
LinJ.05.0500	ATP synthase F1, alpha subunit, putative	14	16	15	4	16	11	12	12	11
LinJ.28.1310	luminal binding protein 1 (BiP), putative	14	27	20.5	0	19	21	9	7	11.2
LinJ.14.1240	enolase	16	25	20.5	0	18	21	11	6	11.2
LinJ.18.0510	aconitase, putative	12	21	16.5	0	17	22	8	9	11.2
LinJ.36.4100	S-adenosylhomocysteine hydrolase	12	19	15.5	0	18	22	10	6	11.2
LinJ.18.1350	heat shock protein 110, putative	13	29	21	0	18	28	6	5	11.4
LinJ.10.0490	GP63, leishmanolysin	19	21	20	0	13	19	13	12	11.4
LinJ.10.0310	isocitrate dehydrogenase [NADP], mitochondrial precursor, putative	7	16	11.5	0	21	20	8	8	11.4
LinJ.26.1220	heat shock protein 70-related protein	16	26	21	11	16	15	15	9	13.2
LinJ.30.2990	glyceraldehyde 3-phosphate dehydrogenase, glycosomal	15	24	19.5	0	16	16	18	18	13.6
LinJ.25.1210	ATP synthase subunit beta, mitochondrial, putative	14	21	17.5	8	13	15	17	15	13.6
LinJ.24.2200	3-hydroxy-3-methylglutaryl-CoA synthase, putative	9	25	17	0	17	21	15	15	13.6
LinJ.36.1700	clathrin heavy chain, putative	94	64	79	58	9	6	2	1	15.2
LinJ.28.2960	heat-shock protein hsp70, putative	39	49	44	15	31	30	0	0	15.2
LinJ.21.0300	hexokinase	19	27	23	0	17	20	24	17	15.6
LinJ.13.0330	alpha tubulin	17	19	18	11	15	14	23	15	15.6
LinJ.36.0190	elongation factor 2	23	32	27.5	0	32	34	6	8	16
LinJ.30.2480	heat shock 70-related protein 1, mitochondrial precursor, putative	18	31	24.5	0	24	24	21	15	16.8
LinJ.36.2140	chaperonin HSP60, mitochondrial precursor	13	14	13.5	0	21	24	20	19	16.8
LinJ.15.1070	glutamate dehydrogenase	15	30	22.5	0	30	35	14	9	17.6
LinJ.32.0410	ATP-dependent RNA helicase HEL67	11	27	19	6	17	18	28	20	17.8
LinJ.08.1280	beta tubulin	21	2	11.5	15	18	22	22	22	19.8
LinJ.17.0090	elongation factor 1-alpha	26	41	33.5	19	18	18	24	27	21.2
LinJ.33.0360	heat shock protein 83	28	42	35	0	41	44	26	22	26.6

## Sheet: LiUFD1
		23689_D	24014 A 366780_pro	Ave 1	Unrelated1	Unrelated2	Unrelated3	Unrelated4	Unrelated5	Average unrelated
LinJ.36.1420	Valosin-containing protein, putative	44	57	50.5	4	4	7	3	0	3.6
LinJ.05.1040	stomatin-like protein 2	24	27	25.5	0	0	0	0	0	0
LinJ.36.2850	mitochondrial ATP-dependent zinc metallopeptidase, putative (FtsH protease)	21	24	22.5	0	0	0	0	0	0
LinJ.36.4740	hypothetical protein, conserved	3	30	16.5	0	0	0	0	0	0
LinJ.24.1650	UBA/TS-N domain containing protein, putative	13	18	15.5	0	0	0	0	0	0
LinJ.35.1960	ubx domain containing protein, putative (FAS-associated factor 2; Faf2)	14	15	14.5	0	0	0	0	0	0
LinJ.36.6780	ubiquitin fusion degradation protein, putative (Ufd1)	14	15	14.5	0	0	0	0	0	0
LinJ.15.1570	hypothetical protein, conserved	10	15	12.5	0	0	0	0	0	0
LinJ.19.1240	peroxin 12 (PEX12), putative	3	15	9	0	0	0	0	0	0
LinJ.25.1320	NPL4 family, putative	8	9	8.5	0	0	0	0	0	0
LinJ.03.0250	hypothetical protein, conserved	2	7	4.5	0	0	0	0	0	0
LinJ.05.1140	V-type proton ATPase subunit D, putative	2	7	4.5	0	0	0	0	0	0
LinJ.28.1390	phenylalanine-4-hydroxylase, putative	2	5	3.5	0	0	0	0	0	0
LinJ.35.4920	Mitochondrial import receptor subunit ATOM40, putative	2	4	3	0	0	0	0	0	0
LinJ.14.0700	fatty acid elongase, putative (ELO2)	3	2	2.5	0	0	0	0	0	0
LinJ.29.2300	hypothetical protein, conserved	3	2	2.5	0	0	0	0	0	0
LinJ.18.0450	serine carboxypeptidase (CBP1), putative	3	2	2.5	0	0	0	0	0	0
LinJ.12.0550	hypothetical protein, conserved	2	3	2.5	0	0	0	0	0	0
LinJ.23.1910	V-type proton ATPase subunit a, putative	2	10	6	0	0	0	1	0	0.2
LinJ.19.0100	hypothetical protein, conserved	3	6	4.5	2	0	0	0	0	0.4
LinJ.30.2360	sphingosine 1-phosphate lyase, putative	5	3	4	2	0	0	0	0	0.4
LinJ.05.0280	protein tyrosine phosphatase, putative	4	6	5	0	2	1	0	0	0.6
LinJ.09.0950	polyubiquitin	6	7	6.5	0	4	2	0	0	1.2
LinJ.36.1490	translation elongation factor 1-beta, putative	2	8	5	0	2	3	1	0	1.2
LinJ.32.1910	iron superoxide dismutase, putative	4	2	3	0	3	3	1	1	1.6
LinJ.02.0430	Mitochondrial outer membrane protein porin, putative	6	10	8	0	3	4	2	0	1.8
LinJ.24.1700	Succinate dehydrogenase [ubiquinone] flavoprotein subunit, mitochondrial	2	5	3.5	0	3	3	2	2	2
LinJ.15.0330	ribonucleoprotein p18, mitochondrial precursor, putative	2	5	3.5	0	6	4	0	0	2
LinJ.28.2480	Eukaryotic translation initiation factor 3 subunit E	2	8	5	0	5	5	1	0	2.2
LinJ.17.0970	META domain containing protein, putative	3	7	5	0	6	5	0	0	2.2
LinJ.04.0430	cysteine peptidase, Clan CA, family C2, putative	2	6	4	0	5	4	1	1	2.2
LinJ.26.1550	thimet oligopeptidase, putative	2	13	7.5	0	3	6	1	2	2.4
LinJ.22.1370	60S ribosomal protein L14, putative	2	8	5	0	3	1	4	4	2.4
LinJ.30.3080	eukaryotic translation initiation factor 3 subunit d	2	5	3.5	0	4	4	3	1	2.4
LinJ.24.0790	malic enzyme, putative	3	3	3	0	2	6	2	2	2.4
LinJ.35.1490	arginase	3	3	3	0	4	2	4	2	2.4
LinJ.35.3280	cystathione gamma lyase, putative	4	11	7.5	0	4	5	4	0	2.6
LinJ.28.1050	40S ribosomal protein S14	3	9	6	0	0	0	7	6	2.6
LinJ.09.1130	eukaryotic translation initiation factor 2 subunit, putative	2	8	5	0	6	4	3	0	2.6
LinJ.10.0050	ribosomal protein l35a, putative	2	8	5	0	5	2	5	2	2.8
LinJ.27.1770	trypanothione synthetase	2	15	8.5	0	5	9	1	0	3
LinJ.13.0450	60S ribosomal protein L18, putative	2	6	4	0	4	5	4	2	3
LinJ.05.0350	trypanothione reductase	3	11	7	0	2	5	5	4	3.2
LinJ.28.2610	Vacuolar proton pump subunit B, putative	12	16	14	0	9	6	2	0	3.4
LinJ.32.4050	60S ribosomal protein L8, putative	3	9	6	0	5	5	5	2	3.4
LinJ.34.2410	ALBA-domain protein 3	3	8	5.5	0	6	6	3	2	3.4
LinJ.27.2520	cysteine peptidase, Clan CA, family C2, putative	2	6	4	0	8	7	2	0	3.4
LinJ.25.1850	3-oxo-5-alpha-steroid 4-dehydrogenase, putative	5	11	8	7	9	3	0	0	3.8
LinJ.20.1620	ribosomal protein S11 homolog	2	5	3.5	0	5	6	4	4	3.8
LinJ.27.2020	RNA-binding protein, putative	4	5	4.5	0	2	3	9	6	4
LinJ.31.2210	prostaglandin f2-alpha synthase	2	14	8	0	7	7	3	4	4.2
LinJ.32.1060	chaperonin containing t-complex protein, putative	2	10	6	0	10	9	1	1	4.2
LinJ.25.1460	GTP-binding protein, putative	5	7	6	2	7	4	5	3	4.2
LinJ.31.2890	ADP-ribosylation factor, putative	2	5	3.5	3	3	5	6	4	4.2
LinJ.36.3100	succinyl-CoA ligase [GDP-forming] beta-chain, putative	2	9	5.5	0	9	8	4	2	4.6
LinJ.18.0740	Elongation factor Tu, mitochondrial, putative	6	12	9	4	8	9	1	2	4.8
LinJ.18.1500	P-type H+-ATPase, putative	6	12	9	6	9	9	0	0	4.8
LinJ.03.0960	Eukaryotic translation initiation factor 2 subunit alpha	2	15	8.5	2	9	8	2	3	4.8
LinJ.36.7240	T-complex protein 1, theta subunit, putative	2	11	6.5	0	10	11	1	2	4.8
LinJ.36.2510	sterol 24-c-methyltransferase, putative	2	4	3	0	3	3	10	8	4.8
LinJ.07.1020	splicing factor ptsr1-like protein	3	3	3	0	7	5	6	6	4.8
LinJ.12.0490	glucose-6-phosphate isomerase	3	17	10	0	8	9	7	1	5
LinJ.24.2150	transketolase	3	11	7	0	11	9	4	1	5
LinJ.07.0760	40S ribosomal protein S9, putative	2	8	5	0	7	7	8	4	5.2
LinJ.08.1020	stress-induced protein sti1	2	12	7	0	14	11	1	1	5.4
LinJ.35.1870	60S ribosomal protein L5, putative	2	10	6	0	9	6	7	5	5.4
LinJ.31.1240	Pyrophosphate-energized vacuolar membrane proton pump 1, putative	2	7	4.5	0	9	8	7	3	5.4
LinJ.24.2160	40S ribosomal protein S8, putative	2	7	4.5	0	6	4	8	9	5.4
LinJ.04.1250	actin	5	13	9	2	9	10	3	4	5.6
LinJ.32.3100	nucleoside diphosphate kinase b	6	11	8.5	0	6	8	8	6	5.6
LinJ.21.1820	ATP-dependent RNA helicase SUB2, putative	4	12	8	3	5	5	8	7	5.6
LinJ.05.0960	metallo-peptidase, Clan M-, Family M49	6	15	10.5	0	10	19	0	0	5.8
LinJ.13.1400	chaperonin TCP20, putative	2	8	5	2	9	9	3	6	5.8
LinJ.34.3460	vacuolar ATP synthase catalytic subunit A, putative	13	15	14	0	15	10	2	3	6
LinJ.09.1020	elongation factor-1 gamma	5	15	10	0	7	11	10	2	6
LinJ.15.1140	tryparedoxin peroxidase	3	15	9	0	10	9	7	4	6
LinJ.28.2940	receptor for activated C kinase 1	2	16	9	0	12	9	6	3	6
LinJ.11.0640	metallo-peptidase, Clan MF, Family M17	2	14	8	0	11	11	6	2	6
LinJ.28.1420	ATP-dependent RNA helicase, putative	2	2	2	0	3	0	13	14	6
LinJ.36.6960	2,3-bisphosphoglycerate-independent phosphoglycerate mutase	4	17	10.5	0	17	10	1	3	6.2
LinJ.19.1590	inosine-5'-monophosphate dehydrogenase	3	14	8.5	0	11	9	8	4	6.4
LinJ.04.0750	60S ribosomal protein L10, putative	4	12	8	3	10	9	6	4	6.4
LinJ.27.1220	KH domain containing protein, putative	3	12	7.5	0	13	13	4	2	6.4
LinJ.27.1300	60S acidic ribosomal protein P0, putative	2	14	8	0	8	10	9	7	6.8
LinJ.32.3470	chaperonin alpha subunit, putative	4	12	8	0	11	12	6	5	6.8
LinJ.21.1290	60S ribosomal protein L9, putative	3	10	6.5	0	9	7	10	8	6.8
LinJ.35.5450	pyruvate kinase	2	21	11.5	0	13	17	4	2	7.2
LinJ.30.3560	S-adenosylmethionine synthetase	6	11	8.5	2	13	15	3	3	7.2
LinJ.29.2570	60S ribosomal protein L13, putative	3	13	8	4	12	6	9	6	7.4
LinJ.19.0050	40S ribosomal protein S2	2	7	4.5	2	7	10	12	6	7.4
LinJ.36.7280	protein disulfide isomerase 2	9	19	14	0	11	15	6	6	7.6
LinJ.36.5240	40S ribosomal protein SA, putative	4	13	8.5	0	11	9	11	7	7.6
LinJ.21.1330	T-complex protein 1, delta subunit, putative	3	9	6	0	14	15	6	3	7.6
LinJ.19.0190	ADP/ATP translocase 1, putative	4	12	8	14	8	8	4	5	7.8
LinJ.36.2130	chaperonin HSP60, mitochondrial precursor	2	13	7.5	0	8	11	9	11	7.8
LinJ.35.4200	polyadenylate-binding protein 2	3	18	10.5	0	16	16	5	4	8.2
LinJ.32.3330	ribosomal protein L3, putative	3	17	10	0	16	12	8	5	8.2
LinJ.35.1390	mitochondrial processing peptidase, beta subunit, putative	3	16	9.5	0	11	13	9	8	8.2
LinJ.35.0370	ATP-dependent DEAD-box RNA helicase, putative	6	13	9.5	5	9	8	11	9	8.4
LinJ.18.0690	citrate synthase, putative	4	19	11.5	0	11	14	11	7	8.6
LinJ.15.1010	40S ribosomal protein S3, putative	3	13	8	0	9	10	13	11	8.6
LinJ.34.0210	Antimony resistance marker of 56 kDa	21	22	21.5	12	1	2	18	12	9
LinJ.35.3150	ATP-dependent RNA helicase, putative	4	17	10.5	2	18	15	7	3	9
LinJ.25.1160	aldehyde dehydrogenase, mitochondrial precursor	2	16	9	0	16	14	8	7	9
LinJ.23.1460	T-complex protein 1, gamma subunit, putative	2	15	8.5	0	17	20	6	4	9.4
LinJ.13.0090	metallo-peptidase, Clan MA(E) Family M32	5	22	13.5	0	21	14	11	4	10
LinJ.01.0790	Eukaryotic initiation factor 4A-1	6	17	11.5	0	15	18	11	7	10.2
LinJ.27.1710	Phosphoenolpyruvate carboxykinase [ATP], glycosomal	8	28	18	0	13	17	14	8	10.4
LinJ.03.0190	delta-1-pyrroline-5-carboxylate dehydrogenase, putative	6	25	15.5	0	16	13	12	11	10.4
LinJ.29.1160	ribosomal protein L1a, putative	4	14	9	0	14	16	15	8	10.6
LinJ.36.1320	fructose-1,6-bisphosphate aldolase	7	23	15	0	13	14	14	13	10.8
LinJ.27.2350	heat shock protein DNAJ, putative	7	14	10.5	0	12	11	19	12	10.8
LinJ.05.0500	ATP synthase F1, alpha subunit, putative	5	16	10.5	4	16	11	12	12	11
LinJ.18.0510	aconitase, putative	6	27	16.5	0	17	22	8	9	11.2
LinJ.28.1310	luminal binding protein 1 (BiP), putative	8	25	16.5	0	19	21	9	7	11.2
LinJ.14.1240	enolase	8	24	16	0	18	21	11	6	11.2
LinJ.36.4100	S-adenosylhomocysteine hydrolase	8	23	15.5	0	18	22	10	6	11.2
LinJ.18.1350	heat shock protein 110, putative	7	38	22.5	0	18	28	6	5	11.4
LinJ.10.0490	GP63, leishmanolysin	17	23	20	0	13	19	13	12	11.4
LinJ.10.0310	isocitrate dehydrogenase [NADP], mitochondrial precursor, putative	3	12	7.5	0	21	20	8	8	11.4
LinJ.26.1220	heat shock protein 70-related protein	9	24	16.5	11	16	15	15	9	13.2
LinJ.24.2200	3-hydroxy-3-methylglutaryl-CoA synthase, putative	2	27	14.5	0	17	21	15	15	13.6
LinJ.30.2990	glyceraldehyde 3-phosphate dehydrogenase, glycosomal	5	23	14	0	16	16	18	18	13.6
LinJ.25.1210	ATP synthase subunit beta, mitochondrial, putative	7	20	13.5	8	13	15	17	15	13.6
LinJ.36.1700	clathrin heavy chain, putative	92	107	99.5	58	9	6	2	1	15.2
LinJ.28.2960	heat-shock protein hsp70, putative	29	51	40	15	31	30	0	0	15.2
LinJ.21.0300	hexokinase	14	31	22.5	0	17	20	24	17	15.6
LinJ.13.0330	alpha tubulin	12	18	15	11	15	14	23	15	15.6
LinJ.36.0190	elongation factor 2	14	37	25.5	0	32	34	6	8	16
LinJ.30.2480	heat shock 70-related protein 1, mitochondrial precursor, putative	14	31	22.5	0	24	24	21	15	16.8
LinJ.36.2140	chaperonin HSP60, mitochondrial precursor	13	11	12	0	21	24	20	19	16.8
LinJ.15.1070	glutamate dehydrogenase	3	35	19	0	30	35	14	9	17.6
LinJ.32.0410	ATP-dependent RNA helicase HEL67	10	28	19	6	17	18	28	20	17.8
LinJ.17.0090	elongation factor 1-alpha	28	40	34	19	18	18	24	27	21.2
LinJ.33.0360	heat shock protein 83	22	41	31.5	0	41	44	26	22	26.6

## Sheet: LiPUB1
		23690_J	24017 E 091060_pro	Ave 4	Unrelated1	Unrelated2	Unrelated3	Unrelated4	Unrelated5	Average unrelated
LinJ.36.1420	Valosin-containing protein, putative	33	16	24.5	4	4	7	3	0	3.6
LinJ.09.1060	PUB domain containing protein, putative (Pub1)	9	20	14.5	0	0	0	0	0	0
LinJ.32.0380	Root hair defective 3 GTP-binding protein (RHD3), putative	3	3	3	0	0	0	0	0	0
LinJ.14.0700	fatty acid elongase, putative (ELO2)	2	4	3	0	0	0	0	0	0
LinJ.33.1130	hypothetical protein, unknown function	2	4	3	0	0	0	0	0	0
LinJ.36.6780	ubiquitin fusion degradation protein, putative (Ufd1)	2	2	2	0	0	0	0	0	0
LinJ.35.4920	Mitochondrial import receptor subunit ATOM40, putative	2	2	2	0	0	0	0	0	0
LinJ.34.3530	serine palmitoyltransferase-like protein	2	2	2	0	0	0	0	0	0
LinJ.26.1610	40S ribosomal protein S33, putative	2	2	2	0	0	0	0	0	0
LinJ.34.1620	TPPP/p25-alpha, putative (Tubulin polymerization-promoting protein)	2	2	2	0	0	0	0	0	0
LinJ.19.0100	hypothetical protein, conserved	3	6	4.5	2	0	0	0	0	0.4
LinJ.35.0140	hypothetical protein, conserved	2	5	3.5	0	0	0	2	0	0.4
LinJ.16.1380	cytochrome c, putative	2	4	3	0	0	0	1	1	0.4
LinJ.31.2350	ADP-ribosylation factor, putative	2	4	3	2	0	0	0	0	0.4
LinJ.09.1110	MSP (Major sperm protein) domain containing protein, putative	2	3	2.5	2	0	0	0	0	0.4
LinJ.05.0280	protein tyrosine phosphatase, putative	5	5	5	0	2	1	0	0	0.6
LinJ.33.3360	beta prime cop protein, putative	3	7	5	0	3	0	0	0	0.6
LinJ.06.0950	hypothetical protein, conserved	2	2	2	0	1	2	0	0	0.6
LinJ.20.1320	calpain-like cysteine peptidase, putative	3	7	5	0	1	2	1	0	0.8
LinJ.07.0700	vacuolar-type Ca2+-ATPase, putative (fragment)	3	3	3	4	0	0	0	0	0.8
LinJ.35.4910	proteasome alpha 1 subunit, putative	2	8	5	0	2	1	1	1	1
LinJ.28.2430	glycosomal membrane protein, putative	3	5	4	0	2	2	1	0	1
LinJ.10.1250	Ras-related protein RabX1, putative	2	6	4	0	3	1	1	0	1
LinJ.28.1020	Mitochondrial import receptor subunit ATOM46, putative	2	2	2	0	2	3	0	0	1
LinJ.05.0140	nucleolar RNA helicase II, putative	2	2	2	0	4	1	0	0	1
LinJ.12.0620	cytochrome oxidase subunit IV, putative	4	11	7.5	0	2	1	1	2	1.2
LinJ.36.1490	translation elongation factor 1-beta, putative	4	9	6.5	0	2	3	1	0	1.2
LinJ.09.0950	polyubiquitin	4	6	5	0	4	2	0	0	1.2
LinJ.11.1050	protein transport protein SEC61 subunit alpha, putative	3	5	4	0	0	0	4	2	1.2
LinJ.23.0120	GDP-mannose pyrophosphorylase	3	4	3.5	0	3	3	0	0	1.2
LinJ.25.2450	AGC essential kinase 1	2	3	2.5	0	3	3	0	0	1.2
LinJ.34.2620	40S ribosomal protein S19 protein, putative	4	7	5.5	0	0	0	4	3	1.4
LinJ.06.0370	glutamine synthetase, putative	2	8	5	0	2	3	1	1	1.4
LinJ.20.1390	coatomer beta subunit, putative	2	7	4.5	0	3	4	0	0	1.4
LinJ.14.1190	kinesin K39, putative	4	2	3	0	3	4	0	0	1.4
LinJ.34.3440	60S ribosomal protein L21, putative	2	9	5.5	2	0	0	5	1	1.6
LinJ.10.0070	dehydrogenase-like protein	3	7	5	0	2	3	3	0	1.6
LinJ.32.1910	iron superoxide dismutase, putative	6	2	4	0	3	3	1	1	1.6
LinJ.11.1110	60S ribosomal protein L28, putative	2	5	3.5	0	2	2	2	2	1.6
LinJ.14.0670	fatty acid elongase, putative	3	3	3	0	2	2	2	2	1.6
LinJ.35.2400	metallo-peptidase, Clan MG, Family M24	2	3	2.5	0	5	3	0	0	1.6
LinJ.02.0430	Mitochondrial outer membrane protein porin, putative	11	4	7.5	0	3	4	2	0	1.8
LinJ.34.0010	short chain dehydrogenase, putative	2	10	6	0	2	2	4	1	1.8
LinJ.21.1490	adenylate kinase, putative	3	7	5	0	3	1	3	2	1.8
LinJ.30.3710	ribosomal protein L15, putative	2	7	4.5	0	4	2	3	0	1.8
LinJ.36.3010	40S ribosomal protein S24e	2	6	4	2	1	2	3	1	1.8
LinJ.21.0800	60S ribosomal protein L36, putative	3	5	4	0	5	2	1	1	1.8
LinJ.25.2090	2,4-dihydroxyhept-2-ene-1,7-dioic acid aldolase, putative	3	13	8	0	4	3	2	1	2
LinJ.15.0330	ribonucleoprotein p18, mitochondrial precursor, putative	4	6	5	0	6	4	0	0	2
LinJ.25.0740	eukaryotic initiation factor 5a, putative	4	6	5	0	5	3	1	1	2
LinJ.23.0220	endoribonuclease L-PSP (pb5), putative	2	7	4.5	0	1	3	4	2	2
LinJ.36.3250	ATP synthase, putative	2	4	3	0	2	1	4	3	2
LinJ.06.0410	60S ribosomal protein L19, putative	2	3	2.5	0	4	2	2	2	2
LinJ.28.2480	Eukaryotic translation initiation factor 3 subunit E	4	12	8	0	5	5	1	0	2.2
LinJ.17.0970	META domain containing protein, putative	2	8	5	0	6	5	0	0	2.2
LinJ.14.1450	myo-inositol-1-phosphate synthase	2	5	3.5	0	4	7	0	0	2.2
LinJ.29.0330	TPR repeat, putative	2	2	2	0	3	7	1	0	2.2
LinJ.19.1560	FK506-binding protein (FKBP)-type peptidyl-prolyl isomerase, putative	2	15	8.5	0	4	8	0	0	2.4
LinJ.35.1490	arginase	4	12	8	0	4	2	4	2	2.4
LinJ.12.0230	cysteinyl-tRNA synthetase, putative	2	14	8	0	9	3	0	0	2.4
LinJ.22.1370	60S ribosomal protein L14, putative	3	10	6.5	0	3	1	4	4	2.4
LinJ.30.3080	eukaryotic translation initiation factor 3 subunit d	3	9	6	0	4	4	3	1	2.4
LinJ.24.0790	malic enzyme, putative	2	8	5	0	2	6	2	2	2.4
LinJ.30.0940	adenosine kinase, putative	2	8	5	0	7	4	1	0	2.4
LinJ.29.1250	tryparedoxin 1	2	8	5	0	4	5	2	1	2.4
LinJ.35.3750	glycosomal membrane protein	2	8	5	0	3	3	4	2	2.4
LinJ.26.0630	protein disulfide isomerase, putative	4	16	10	0	1	2	3	7	2.6
LinJ.35.3280	cystathione gamma lyase, putative	4	12	8	0	4	5	4	0	2.6
LinJ.28.1050	40S ribosomal protein S14	5	10	7.5	0	0	0	7	6	2.6
LinJ.09.1130	eukaryotic translation initiation factor 2 subunit, putative	2	9	5.5	0	6	4	3	0	2.6
LinJ.26.1530	trifunctional enzyme alpha subunit, mitochondrial precursor-like protein	2	9	5.5	0	3	1	6	3	2.6
LinJ.25.1220	ribosomal protein S25	3	5	4	0	5	3	2	3	2.6
LinJ.15.1500	proliferative cell nuclear antigen (PCNA), putative	2	5	3.5	0	6	7	0	0	2.6
LinJ.32.2280	hypothetical protein, conserved	3	18	10.5	2	7	5	0	0	2.8
LinJ.24.0780	malic enzyme	3	17	10	0	8	6	0	0	2.8
LinJ.19.0250	C-terminal motor kinesin, putative	2	8	5	0	5	4	3	2	2.8
LinJ.36.1040	40S ribosomal protein S10, putative	3	7	5	0	2	4	6	2	2.8
LinJ.04.0460	60S ribosomal protein L11 (L5, L16)	2	7	4.5	0	4	3	3	4	2.8
LinJ.35.0240	60S ribosomal protein L30	2	7	4.5	0	3	1	6	4	2.8
LinJ.27.1770	trypanothione synthetase	4	18	11	0	5	9	1	0	3
LinJ.35.1420	threonyl-tRNA synthetase, putative	2	15	8.5	0	10	5	0	0	3
LinJ.35.3390	6-phosphogluconate dehydrogenase, decarboxylating, putative	2	13	7.5	0	5	7	2	1	3
LinJ.34.3280	ruvb-like 1 DNA helicase, putative	2	12	7	0	3	7	4	1	3
LinJ.25.0940	cyclophilin a, putative	5	7	6	0	5	6	2	2	3
LinJ.13.0450	60S ribosomal protein L18, putative	3	8	5.5	0	4	5	4	2	3
LinJ.36.7070	hypothetical protein, conserved	2	7	4.5	2	6	4	2	1	3
LinJ.30.2570	reticulon domain protein, 22 kDa potentially aggravating protein (paple22)	4	5	4.5	0	3	1	5	6	3
LinJ.31.2670	calreticulin, putative	2	5	3.5	0	7	6	1	1	3
LinJ.05.0350	trypanothione reductase	6	15	10.5	0	2	5	5	4	3.2
LinJ.21.0400	mitochondrial processing peptidase alpha subunit, putative	2	11	6.5	0	4	7	2	3	3.2
LinJ.21.1830	hypothetical protein, conserved	5	6	5.5	3	5	6	1	1	3.2
LinJ.13.0460	40S ribosomal protein S12, putative	3	7	5	0	4	6	4	2	3.2
LinJ.34.2410	ALBA-domain protein 3	4	15	9.5	0	6	6	3	2	3.4
LinJ.27.2520	cysteine peptidase, Clan CA, family C2, putative	4	11	7.5	0	8	7	2	0	3.4
LinJ.28.2610	Vacuolar proton pump subunit B, putative	4	10	7	0	9	6	2	0	3.4
LinJ.36.3360	14-3-3 protein 1, putative	3	11	7	0	6	5	2	4	3.4
LinJ.32.4050	60S ribosomal protein L8, putative	3	11	7	0	5	5	5	2	3.4
LinJ.29.2350	Aminopeptidase M1, putative	4	9	6.5	0	10	7	0	0	3.4
LinJ.35.2790	galactokinase-like protein	3	9	6	0	5	2	7	3	3.4
LinJ.25.2520	hypothetical protein, conserved	2	19	10.5	0	9	9	0	0	3.6
LinJ.19.0710	glycosomal malate dehydrogenase	2	13	7.5	0	4	1	8	5	3.6
LinJ.06.0590	60S ribosomal protein L23a, putative	2	9	5.5	0	5	5	4	4	3.6
LinJ.32.2830	ribosomal protein L27, putative	2	8	5	2	4	4	4	4	3.6
LinJ.36.7320	eukaryotic translation initiation factor 3 subunit c	3	20	11.5	0	9	5	3	2	3.8
LinJ.24.0870	triosephosphate isomerase	4	14	9	0	7	8	2	2	3.8
LinJ.18.0630	60S ribosomal protein L10a, putative	5	13	9	0	6	6	5	2	3.8
LinJ.25.1850	3-oxo-5-alpha-steroid 4-dehydrogenase, putative	7	10	8.5	7	9	3	0	0	3.8
LinJ.32.0930	60S ribosomal protein L18a, putative	4	13	8.5	0	5	5	7	2	3.8
LinJ.15.0220	60S ribosomal protein L13a, putative	3	8	5.5	0	5	7	4	3	3.8
LinJ.20.1620	ribosomal protein S11 homolog	4	6	5	0	5	6	4	4	3.8
LinJ.02.0680	ATP-dependent Clp protease subunit, heat shock protein 78 (HSP78), putative	2	3	2.5	3	11	5	0	0	3.8
LinJ.26.0150	60S ribosomal protein L7, putative	4	12	8	0	0	0	10	10	4
LinJ.29.1330	Hsp70 protein/TPR repeat, putative	2	13	7.5	0	10	8	1	1	4
LinJ.27.2020	RNA-binding protein, putative	2	6	4	0	2	3	9	6	4
LinJ.31.2210	prostaglandin f2-alpha synthase	6	15	10.5	0	7	7	3	4	4.2
LinJ.32.1060	chaperonin containing t-complex protein, putative	2	13	7.5	0	10	9	1	1	4.2
LinJ.25.1460	GTP-binding protein, putative	5	9	7	2	7	4	5	3	4.2
LinJ.19.0390	40S ribosomal protein S13, putative	3	10	6.5	3	4	3	6	5	4.2
LinJ.06.0030	WD domain, G-beta repeat, putative	2	19	10.5	0	4	7	7	4	4.4
LinJ.35.3810	60S ribosomal protein L27A/L29, putative	3	7	5	2	5	5	6	4	4.4
LinJ.29.2310	dynamin-1-like protein	2	7	4.5	0	7	7	4	4	4.4
LinJ.36.3100	succinyl-CoA ligase [GDP-forming] beta-chain, putative	2	14	8	0	9	8	4	2	4.6
LinJ.09.1070	Present in the outer mitochondrial membrane proteome 10	4	12	8	0	8	11	4	0	4.6
LinJ.35.3840	60S ribosomal protein L23, putative	4	11	7.5	0	6	6	6	5	4.6
LinJ.19.0150	metallo-peptidase, Clan MG, Family M24	2	8	5	0	12	9	2	0	4.6
LinJ.29.0860	CPC cysteine peptidase, Clan CA, family C1, Cathepsin B-like	2	5	3.5	0	5	3	8	7	4.6
LinJ.13.1000	leucyl-tRNA synthetase, putative	4	24	14	0	12	11	1	0	4.8
LinJ.18.1500	P-type H+-ATPase, putative	8	18	13	6	9	9	0	0	4.8
LinJ.36.7240	T-complex protein 1, theta subunit, putative	2	21	11.5	0	10	11	1	2	4.8
LinJ.26.0840	40S ribosomal protein S16, putative	6	12	9	0	4	6	8	6	4.8
LinJ.22.1390	alanyl-tRNA synthetase, putative	2	15	8.5	2	14	7	1	0	4.8
LinJ.18.0740	Elongation factor Tu, mitochondrial, putative	3	11	7	4	8	9	1	2	4.8
LinJ.12.0490	glucose-6-phosphate isomerase	5	16	10.5	0	8	9	7	1	5
LinJ.24.2150	transketolase	5	15	10	0	11	9	4	1	5
LinJ.34.0150	malate dehydrogenase	4	14	9	0	10	8	3	4	5
LinJ.08.1010	hypothetical protein, conserved	2	9	5.5	4	9	10	1	1	5
LinJ.23.0880	acetyl-CoA synthetase, putative	4	20	12	0	18	8	0	0	5.2
LinJ.07.0760	40S ribosomal protein S9, putative	4	11	7.5	0	7	7	8	4	5.2
LinJ.27.1230	arginyl-tRNA synthetase, putative	2	24	13	0	12	14	1	0	5.4
LinJ.17.0010	eukaryotic translation initiation factor 3 subunit a	4	21	12.5	0	14	13	0	0	5.4
LinJ.36.5870	isoleucyl-tRNA synthetase, putative	3	17	10	0	17	10	0	0	5.4
LinJ.31.1240	Pyrophosphate-energized vacuolar membrane proton pump 1, putative	6	8	7	0	9	8	7	3	5.4
LinJ.24.2160	40S ribosomal protein S8, putative	2	12	7	0	6	4	8	9	5.4
LinJ.35.1870	60S ribosomal protein L5, putative	3	10	6.5	0	9	6	7	5	5.4
LinJ.32.3100	nucleoside diphosphate kinase b	11	11	11	0	6	8	8	6	5.6
LinJ.11.0100	seryl-tRNA synthetase	4	18	11	0	11	10	2	5	5.6
LinJ.21.1820	ATP-dependent RNA helicase SUB2, putative	5	16	10.5	3	5	5	8	7	5.6
LinJ.04.1250	actin	6	15	10.5	2	9	10	3	4	5.6
LinJ.36.0990	40S ribosomal protein S18, putative	5	15	10	0	9	4	10	5	5.6
LinJ.05.0960	metallo-peptidase, Clan M-, Family M49	6	22	14	0	10	19	0	0	5.8
LinJ.13.1400	chaperonin TCP20, putative	4	14	9	2	9	9	3	6	5.8
LinJ.36.4030	glycyl tRNA synthetase, putative	7	22	14.5	0	9	16	3	2	6
LinJ.28.2940	receptor for activated C kinase 1	5	20	12.5	0	12	9	6	3	6
LinJ.09.1020	elongation factor-1 gamma	6	18	12	0	7	11	10	2	6
LinJ.15.1140	tryparedoxin peroxidase	5	14	9.5	0	10	9	7	4	6
LinJ.11.0960	40S ribosomal protein S5	6	12	9	0	7	6	9	8	6
LinJ.11.0640	metallo-peptidase, Clan MF, Family M17	3	13	8	0	11	11	6	2	6
LinJ.34.3460	vacuolar ATP synthase catalytic subunit A, putative	6	9	7.5	0	15	10	2	3	6
LinJ.15.1060	60S ribosomal protein L6, putative	4	11	7.5	0	11	8	6	5	6
LinJ.36.6960	2,3-bisphosphoglycerate-independent phosphoglycerate mutase	7	20	13.5	0	17	10	1	3	6.2
LinJ.01.0430	ribosomal protein S7, putative	5	17	11	0	12	8	7	4	6.2
LinJ.27.1220	KH domain containing protein, putative	3	19	11	0	13	13	4	2	6.4
LinJ.04.0750	60S ribosomal protein L10, putative	6	15	10.5	3	10	9	6	4	6.4
LinJ.19.1590	inosine-5'-monophosphate dehydrogenase	5	15	10	0	11	9	8	4	6.4
LinJ.07.0550	60S ribosomal protein L7a, putative	2	13	7.5	0	8	8	9	7	6.4
LinJ.35.3900	T-complex protein 1, eta subunit, putative	4	23	13.5	0	14	12	3	4	6.6
LinJ.32.3470	chaperonin alpha subunit, putative	7	17	12	0	11	12	6	5	6.8
LinJ.27.1150	T-complex protein 1, beta subunit, putative	2	22	12	0	14	16	4	0	6.8
LinJ.33.2670	metallo-peptidase, Clan MA(E) Family M32	4	18	11	0	13	18	2	1	6.8
LinJ.27.1300	60S acidic ribosomal protein P0, putative	4	17	10.5	0	8	10	9	7	6.8
LinJ.32.0790	nuclear RNA binding domain	6	13	9.5	0	8	8	11	7	6.8
LinJ.03.0220	long chain fatty Acyl CoA synthetase, putative	2	15	8.5	6	7	4	11	6	6.8
LinJ.21.1290	60S ribosomal protein L9, putative	6	11	8.5	0	9	7	10	8	6.8
LinJ.35.5450	pyruvate kinase	5	21	13	0	13	17	4	2	7.2
LinJ.30.3560	S-adenosylmethionine synthetase	4	15	9.5	2	13	15	3	3	7.2
LinJ.21.2150	40S ribosomal protein S6, putative	2	14	8	3	11	6	10	6	7.2
LinJ.29.2570	60S ribosomal protein L13, putative	5	16	10.5	4	12	6	9	6	7.4
LinJ.19.0050	40S ribosomal protein S2	3	12	7.5	2	7	10	12	6	7.4
LinJ.36.7280	protein disulfide isomerase 2	8	24	16	0	11	15	6	6	7.6
LinJ.36.5240	40S ribosomal protein SA, putative	9	13	11	0	11	9	11	7	7.6
LinJ.21.1330	T-complex protein 1, delta subunit, putative	3	17	10	0	14	15	6	3	7.6
LinJ.36.2130	chaperonin HSP60, mitochondrial precursor	6	20	13	0	8	11	9	11	7.8
LinJ.19.0190	ADP/ATP translocase 1, putative	9	14	11.5	14	8	8	4	5	7.8
LinJ.35.1190	NADH-dependent fumarate reductase, putative	3	35	19	0	16	17	6	1	8
LinJ.33.2520	heat shock protein, putative	4	16	10	0	17	11	4	8	8
LinJ.35.1390	mitochondrial processing peptidase, beta subunit, putative	9	24	16.5	0	11	13	9	8	8.2
LinJ.32.3330	ribosomal protein L3, putative	6	19	12.5	0	16	12	8	5	8.2
LinJ.35.4200	polyadenylate-binding protein 2	3	20	11.5	0	16	16	5	4	8.2
LinJ.35.0370	ATP-dependent DEAD-box RNA helicase, putative	5	12	8.5	5	9	8	11	9	8.4
LinJ.11.1000	pyruvate phosphate dikinase, putative	4	30	17	0	15	18	8	2	8.6
LinJ.18.0690	citrate synthase, putative	5	18	11.5	0	11	14	11	7	8.6
LinJ.15.1010	40S ribosomal protein S3, putative	7	15	11	0	9	10	13	11	8.6
LinJ.23.0860	3-ketoacyl-CoA thiolase, putative	2	17	9.5	0	8	14	12	9	8.6
LinJ.34.0210	Antimony resistance marker of 56 kDa	21	21	21	12	1	2	18	12	9
LinJ.35.0400	40S ribosomal protein S3A, putative	6	21	13.5	2	10	11	13	9	9
LinJ.25.1160	aldehyde dehydrogenase, mitochondrial precursor	3	19	11	0	16	14	8	7	9
LinJ.29.2620	ATP-dependent 6-phosphofructokinase, glycosomal	2	20	11	0	11	12	16	6	9
LinJ.35.3150	ATP-dependent RNA helicase, putative	5	15	10	2	18	15	7	3	9
LinJ.36.5330	hypothetical protein, conserved	4	25	14.5	3	17	20	3	3	9.2
LinJ.32.3510	dihydrolipoamide dehydrogenase, putative	3	17	10	0	14	15	8	9	9.2
LinJ.23.1460	T-complex protein 1, gamma subunit, putative	6	20	13	0	17	20	6	4	9.4
LinJ.13.0090	metallo-peptidase, Clan MA(E) Family M32	13	27	20	0	21	14	11	4	10
LinJ.01.0790	Eukaryotic initiation factor 4A-1	7	20	13.5	0	15	18	11	7	10.2
LinJ.30.0120	alkyldihydroxyacetonephosphate synthase	3	6	4.5	0	8	5	21	17	10.2
LinJ.27.1710	Phosphoenolpyruvate carboxykinase [ATP], glycosomal	11	29	20	0	13	17	14	8	10.4
LinJ.03.0190	delta-1-pyrroline-5-carboxylate dehydrogenase, putative	9	28	18.5	0	16	13	12	11	10.4
LinJ.29.1160	ribosomal protein L1a, putative	9	21	15	0	14	16	15	8	10.6
LinJ.36.1320	fructose-1,6-bisphosphate aldolase	8	25	16.5	0	13	14	14	13	10.8
LinJ.27.2350	heat shock protein DNAJ, putative	7	18	12.5	0	12	11	19	12	10.8
LinJ.05.0500	ATP synthase F1, alpha subunit, putative	12	19	15.5	4	16	11	12	12	11
LinJ.18.0510	aconitase, putative	13	34	23.5	0	17	22	8	9	11.2
LinJ.36.4100	S-adenosylhomocysteine hydrolase	13	29	21	0	18	22	10	6	11.2
LinJ.28.1310	luminal binding protein 1 (BiP), putative	8	32	20	0	19	21	9	7	11.2
LinJ.14.1240	enolase	12	28	20	0	18	21	11	6	11.2
LinJ.18.1350	heat shock protein 110, putative	12	38	25	0	18	28	6	5	11.4
LinJ.10.0490	GP63, leishmanolysin	18	20	19	0	13	19	13	12	11.4
LinJ.10.0310	isocitrate dehydrogenase [NADP], mitochondrial precursor, putative	6	25	15.5	0	21	20	8	8	11.4
LinJ.26.1220	heat shock protein 70-related protein	11	24	17.5	11	16	15	15	9	13.2
LinJ.24.2200	3-hydroxy-3-methylglutaryl-CoA synthase, putative	12	32	22	0	17	21	15	15	13.6
LinJ.30.2990	glyceraldehyde 3-phosphate dehydrogenase, glycosomal	11	29	20	0	16	16	18	18	13.6
LinJ.25.1210	ATP synthase subunit beta, mitochondrial, putative	11	21	16	8	13	15	17	15	13.6
LinJ.36.1700	clathrin heavy chain, putative	83	105	94	58	9	6	2	1	15.2
LinJ.28.2960	heat-shock protein hsp70, putative	33	55	44	15	31	30	0	0	15.2
LinJ.21.0300	hexokinase	16	30	23	0	17	20	24	17	15.6
LinJ.13.0330	alpha tubulin	12	18	15	11	15	14	23	15	15.6
LinJ.36.0190	elongation factor 2	17	44	30.5	0	32	34	6	8	16
LinJ.30.2480	heat shock 70-related protein 1, mitochondrial precursor, putative	17	32	24.5	0	24	24	21	15	16.8
LinJ.36.2140	chaperonin HSP60, mitochondrial precursor	9	16	12.5	0	21	24	20	19	16.8
LinJ.15.1070	glutamate dehydrogenase	8	37	22.5	0	30	35	14	9	17.6
LinJ.32.0410	ATP-dependent RNA helicase HEL67	10	29	19.5	6	17	18	28	20	17.8
LinJ.17.0090	elongation factor 1-alpha	26	40	33	19	18	18	24	27	21.2
LinJ.33.0360	heat shock protein 83	24	50	37	0	41	44	26	22	26.6

## Sheet: Unrelated
		Unrelated1	Unrelated2	Unrelated3	Unrelated4	Unrelated5	Average unrelated
LinJ.33.0360	heat shock protein 83	0	41	44	26	22	26.6
LinJ.17.0090	elongation factor 1-alpha	19	18	18	24	27	21.2
LinJ.08.1280	beta tubulin	15	18	22	22	22	19.8
LinJ.32.0410	ATP-dependent RNA helicase HEL67	6	17	18	28	20	17.8
LinJ.15.1070	glutamate dehydrogenase	0	30	35	14	9	17.6
LinJ.30.2480	heat shock 70-related protein 1, mitochondrial precursor, putative	0	24	24	21	15	16.8
LinJ.36.2140	chaperonin HSP60, mitochondrial precursor	0	21	24	20	19	16.8
LinJ.36.0190	elongation factor 2	0	32	34	6	8	16
LinJ.13.0330	alpha tubulin	11	15	14	23	15	15.6
LinJ.21.0300	hexokinase	0	17	20	24	17	15.6
LinJ.36.1700	clathrin heavy chain, putative	58	9	6	2	1	15.2
LinJ.28.2960	heat-shock protein hsp70, putative	15	31	30	0	0	15.2
LinJ.25.1210	ATP synthase subunit beta, mitochondrial, putative	8	13	15	17	15	13.6
LinJ.30.2990	glyceraldehyde 3-phosphate dehydrogenase, glycosomal	0	16	16	18	18	13.6
LinJ.24.2200	3-hydroxy-3-methylglutaryl-CoA synthase, putative	0	17	21	15	15	13.6
LinJ.26.1220	heat shock protein 70-related protein	11	16	15	15	9	13.2
LinJ.13.1120	40S ribosomal protein S4, putative	5	17	17	13	10	12.4
LinJ.18.1350	heat shock protein 110, putative	0	18	28	6	5	11.4
LinJ.10.0310	isocitrate dehydrogenase [NADP], mitochondrial precursor, putative	0	21	20	8	8	11.4
LinJ.10.0490	GP63, leishmanolysin	0	13	19	13	12	11.4
LinJ.28.1310	luminal binding protein 1 (BiP), putative	0	19	21	9	7	11.2
LinJ.18.0510	aconitase, putative	0	17	22	8	9	11.2
LinJ.14.1240	enolase	0	18	21	11	6	11.2
LinJ.36.4100	S-adenosylhomocysteine hydrolase	0	18	22	10	6	11.2
LinJ.05.0500	ATP synthase F1, alpha subunit, putative	4	16	11	12	12	11
LinJ.28.3060	heat-shock protein hsp70, putative	0	0	0	31	24	11
LinJ.36.1320	fructose-1,6-bisphosphate aldolase	0	13	14	14	13	10.8
LinJ.27.2350	heat shock protein DNAJ, putative	0	12	11	19	12	10.8
LinJ.29.1160	ribosomal protein L1a, putative	0	14	16	15	8	10.6
LinJ.28.2700	acyl-CoA dehydrogenase, putative	0	4	2	23	24	10.6
LinJ.27.1710	Phosphoenolpyruvate carboxykinase [ATP], glycosomal	0	13	17	14	8	10.4
LinJ.03.0190	delta-1-pyrroline-5-carboxylate dehydrogenase, putative	0	16	13	12	11	10.4
LinJ.01.0790	Eukaryotic initiation factor 4A-1	0	15	18	11	7	10.2
LinJ.30.0120	alkyldihydroxyacetonephosphate synthase	0	8	5	21	17	10.2
LinJ.13.0090	metallo-peptidase, Clan MA(E) Family M32	0	21	14	11	4	10
LinJ.22.0180	hypothetical protein, conserved	0	9	7	15	18	9.8
LinJ.23.1460	T-complex protein 1, gamma subunit, putative	0	17	20	6	4	9.4
LinJ.32.3510	dihydrolipoamide dehydrogenase, putative	0	14	15	8	9	9.2
LinJ.36.5330	hypothetical protein, conserved	3	17	20	3	3	9.2
LinJ.34.0210	Antimony resistance marker of 56 kDa	12	1	2	18	12	9
LinJ.35.3150	ATP-dependent RNA helicase, putative	2	18	15	7	3	9
LinJ.25.1160	aldehyde dehydrogenase, mitochondrial precursor	0	16	14	8	7	9
LinJ.29.2620	ATP-dependent 6-phosphofructokinase, glycosomal	0	11	12	16	6	9
LinJ.35.0400	40S ribosomal protein S3A, putative	2	10	11	13	9	9
LinJ.18.0690	citrate synthase, putative	0	11	14	11	7	8.6
LinJ.11.1000	pyruvate phosphate dikinase, putative	0	15	18	8	2	8.6
LinJ.15.1010	40S ribosomal protein S3, putative	0	9	10	13	11	8.6
LinJ.23.0860	3-ketoacyl-CoA thiolase, putative	0	8	14	12	9	8.6
LinJ.35.0370	ATP-dependent DEAD-box RNA helicase, putative	5	9	8	11	9	8.4
LinJ.19.0970	4-coumarate:coa ligase-like protein	0	2	2	20	18	8.4
LinJ.16.0560	orotidine-5-phosphate decarboxylase/orotate phosphoribosyltransferase, putative	3	8	10	8	13	8.4
LinJ.35.1390	mitochondrial processing peptidase, beta subunit, putative	0	11	13	9	8	8.2
LinJ.35.4200	polyadenylate-binding protein 2	0	16	16	5	4	8.2
LinJ.32.3330	ribosomal protein L3, putative	0	16	12	8	5	8.2
LinJ.35.1190	NADH-dependent fumarate reductase, putative	0	16	17	6	1	8
LinJ.33.2520	heat shock protein, putative	0	17	11	4	8	8
LinJ.36.2130	chaperonin HSP60, mitochondrial precursor	0	8	11	9	11	7.8
LinJ.19.0190	ADP/ATP translocase 1, putative	14	8	8	4	5	7.8
LinJ.36.7280	protein disulfide isomerase 2	0	11	15	6	6	7.6
LinJ.36.5240	40S ribosomal protein SA, putative	0	11	9	11	7	7.6
LinJ.30.3430	PAS-domain containing phosphoglycerate kinase, putative	0	6	6	15	11	7.6
LinJ.21.1330	T-complex protein 1, delta subunit, putative	0	14	15	6	3	7.6
LinJ.29.2570	60S ribosomal protein L13, putative	4	12	6	9	6	7.4
LinJ.19.0050	40S ribosomal protein S2	2	7	10	12	6	7.4
LinJ.30.3560	S-adenosylmethionine synthetase	2	13	15	3	3	7.2
LinJ.35.5450	pyruvate kinase	0	13	17	4	2	7.2
LinJ.21.2150	40S ribosomal protein S6, putative	3	11	6	10	6	7.2
LinJ.29.0790	heat shock protein 90, putative	0	13	9	7	6	7
LinJ.03.0220	long chain fatty Acyl CoA synthetase, putative	6	7	4	11	6	6.8
LinJ.32.3470	chaperonin alpha subunit, putative	0	11	12	6	5	6.8
LinJ.32.0790	nuclear RNA binding domain	0	8	8	11	7	6.8
LinJ.33.2670	metallo-peptidase, Clan MA(E) Family M32	0	13	18	2	1	6.8
LinJ.27.1150	T-complex protein 1, beta subunit, putative	0	14	16	4	0	6.8
LinJ.27.1300	60S acidic ribosomal protein P0, putative	0	8	10	9	7	6.8
LinJ.21.1290	60S ribosomal protein L9, putative	0	9	7	10	8	6.8
LinJ.35.3900	T-complex protein 1, eta subunit, putative	0	14	12	3	4	6.6
LinJ.32.0020	nuclear segregation protein, putative	0	7	2	11	13	6.6
LinJ.19.1590	inosine-5'-monophosphate dehydrogenase	0	11	9	8	4	6.4
LinJ.27.1220	KH domain containing protein, putative	0	13	13	4	2	6.4
LinJ.07.0550	60S ribosomal protein L7a, putative	0	8	8	9	7	6.4
LinJ.04.0750	60S ribosomal protein L10, putative	3	10	9	6	4	6.4
LinJ.36.6960	2,3-bisphosphoglycerate-independent phosphoglycerate mutase	0	17	10	1	3	6.2
LinJ.01.0430	ribosomal protein S7, putative	0	12	8	7	4	6.2
LinJ.34.3460	vacuolar ATP synthase catalytic subunit A, putative	0	15	10	2	3	6
LinJ.36.4030	glycyl tRNA synthetase, putative	0	9	16	3	2	6
LinJ.09.1020	elongation factor-1 gamma	0	7	11	10	2	6
LinJ.15.1140	tryparedoxin peroxidase	0	10	9	7	4	6
LinJ.11.0640	metallo-peptidase, Clan MF, Family M17	0	11	11	6	2	6
LinJ.28.2940	receptor for activated C kinase 1	0	12	9	6	3	6
LinJ.15.1060	60S ribosomal protein L6, putative	0	11	8	6	5	6
LinJ.11.0960	40S ribosomal protein S5	0	7	6	9	8	6
LinJ.28.1420	ATP-dependent RNA helicase, putative	0	3	0	13	14	6
LinJ.05.0960	metallo-peptidase, Clan M-, Family M49	0	10	19	0	0	5.8
LinJ.13.1400	chaperonin TCP20, putative	2	9	9	3	6	5.8
LinJ.21.1420	Ribosomal protein L1p/L10e family, putative	0	4	3	12	10	5.8
LinJ.27.1630	hypothetical protein, conserved	0	3	0	16	10	5.8
LinJ.21.1820	ATP-dependent RNA helicase SUB2, putative	3	5	5	8	7	5.6
LinJ.04.1250	actin	2	9	10	3	4	5.6
LinJ.32.3100	nucleoside diphosphate kinase b	0	6	8	8	6	5.6
LinJ.36.0990	40S ribosomal protein S18, putative	0	9	4	10	5	5.6
LinJ.11.0100	seryl-tRNA synthetase	0	11	10	2	5	5.6
LinJ.29.0290	D-lactate dehydrogenase-like protein	0	0	0	16	12	5.6
LinJ.17.0010	eukaryotic translation initiation factor 3 subunit a	0	14	13	0	0	5.4
LinJ.36.5870	isoleucyl-tRNA synthetase, putative	0	17	10	0	0	5.4
LinJ.35.1870	60S ribosomal protein L5, putative	0	9	6	7	5	5.4
LinJ.31.1240	Pyrophosphate-energized vacuolar membrane proton pump 1, putative	0	9	8	7	3	5.4
LinJ.08.1020	stress-induced protein sti1	0	14	11	1	1	5.4
LinJ.27.1230	arginyl-tRNA synthetase, putative	0	12	14	1	0	5.4
LinJ.24.2160	40S ribosomal protein S8, putative	0	6	4	8	9	5.4
LinJ.28.0310	DIS3-like exonuclease, putative	0	25	0	2	0	5.4
LinJ.23.0880	acetyl-CoA synthetase, putative	0	18	8	0	0	5.2
LinJ.07.0760	40S ribosomal protein S9, putative	0	7	7	8	4	5.2
LinJ.17.1390	eukaryotic translation initiation factor 3 subunit b	0	10	15	0	1	5.2
LinJ.11.1180	40S ribosomal protein S15A, putative	0	4	6	8	8	5.2
LinJ.34.0150	malate dehydrogenase	0	10	8	3	4	5
LinJ.12.0490	glucose-6-phosphate isomerase	0	8	9	7	1	5
LinJ.04.1170	fructose-1,6-bisphosphatase, cytosolic, putative	0	4	3	9	9	5
LinJ.24.2150	transketolase	0	11	9	4	1	5
LinJ.08.1010	hypothetical protein, conserved	4	9	10	1	1	5
LinJ.28.0240	glycerol-3-phosphate dehydrogenase (FAD-dependent), mitochondrial	0	2	4	12	7	5
LinJ.18.0740	Elongation factor Tu, mitochondrial, putative	4	8	9	1	2	4.8
LinJ.27.1610	eukaryotic translation release factor, putative	0	7	3	10	4	4.8
LinJ.03.0960	Eukaryotic translation initiation factor 2 subunit alpha	2	9	8	2	3	4.8
LinJ.36.0270	eukaryotic translation initiation factor 3 subunit l	0	10	11	2	1	4.8
LinJ.35.1030	casein kinase, putative	0	8	6	7	3	4.8
LinJ.26.0840	40S ribosomal protein S16, putative	0	4	6	8	6	4.8
LinJ.07.0130	ATP-dependent RNA helicase DBP2B, putative	0	9	10	3	2	4.8
LinJ.22.1390	alanyl-tRNA synthetase, putative	2	14	7	1	0	4.8
LinJ.18.1500	P-type H+-ATPase, putative	6	9	9	0	0	4.8
LinJ.13.1000	leucyl-tRNA synthetase, putative	0	12	11	1	0	4.8
LinJ.36.7240	T-complex protein 1, theta subunit, putative	0	10	11	1	2	4.8
LinJ.36.2510	sterol 24-c-methyltransferase, putative	0	3	3	10	8	4.8
LinJ.27.0510	cysteine peptidase, Clan CA, family C2, putative	0	9	11	1	3	4.8
LinJ.07.1020	splicing factor ptsr1-like protein	0	7	5	6	6	4.8
LinJ.36.3100	succinyl-CoA ligase [GDP-forming] beta-chain, putative	0	9	8	4	2	4.6
LinJ.26.1590	Proline dehydrogenase, mitochondrial	0	4	2	8	9	4.6
LinJ.25.2220	succinyl-CoA synthetase alpha subunit, putative	0	9	9	5	0	4.6
LinJ.09.1070	Present in the outer mitochondrial membrane proteome 10	0	8	11	4	0	4.6
LinJ.19.0150	metallo-peptidase, Clan MG, Family M24	0	12	9	2	0	4.6
LinJ.35.3840	60S ribosomal protein L23, putative	0	6	6	6	5	4.6
LinJ.18.1360	pyruvate dehydrogenase E1 component alpha subunit, putative	0	9	8	4	2	4.6
LinJ.29.0860	CPC cysteine peptidase, Clan CA, family C1, Cathepsin B-like	0	5	3	8	7	4.6
LinJ.06.0030	WD domain, G-beta repeat, putative	0	4	7	7	4	4.4
LinJ.23.0410	NADP-dependent alcohol dehydrogenase, putative	0	10	10	2	0	4.4
LinJ.35.3810	60S ribosomal protein L27A/L29, putative	2	5	5	6	4	4.4
LinJ.29.2310	dynamin-1-like protein	0	7	7	4	4	4.4
LinJ.25.2100	hypothetical protein, conserved	0	13	9	0	0	4.4
LinJ.30.0470	aspartyl-tRNA synthetase, putative	0	13	8	0	0	4.2
LinJ.31.2210	prostaglandin f2-alpha synthase	0	7	7	3	4	4.2
LinJ.32.1060	chaperonin containing t-complex protein, putative	0	10	9	1	1	4.2
LinJ.31.2890	ADP-ribosylation factor, putative	3	3	5	6	4	4.2
LinJ.19.0390	40S ribosomal protein S13, putative	3	4	3	6	5	4.2
LinJ.25.1460	GTP-binding protein, putative	2	7	4	5	3	4.2
LinJ.28.1940	Replication factor A protein 1	0	6	12	3	0	4.2
LinJ.15.0270	lysyl-tRNA synthetase, putative	0	14	7	0	0	4.2
LinJ.26.0160	60S ribosomal protein L7, putative	0	12	9	0	0	4.2
LinJ.27.2210	acyl-CoA oxidase, putative	0	0	0	14	7	4.2
LinJ.33.2470	succinyl-coA:3-ketoacid-coenzyme A transferase, mitochondrial precursor, putative	0	11	8	1	0	4
LinJ.29.1330	Hsp70 protein/TPR repeat, putative	0	10	8	1	1	4
LinJ.26.0150	60S ribosomal protein L7, putative	0	0	0	10	10	4
LinJ.24.2140	60S ribosomal protein L26, putative	0	5	4	7	4	4
LinJ.01.0540	long-chain-fatty-acid-CoA ligase, putative	0	12	8	0	0	4
LinJ.27.2020	RNA-binding protein, putative	0	2	3	9	6	4
LinJ.21.0880	CCR4-NOT transcription complex subunit 1	3	9	6	0	1	3.8
LinJ.25.1850	3-oxo-5-alpha-steroid 4-dehydrogenase, putative	7	9	3	0	0	3.8
LinJ.36.7320	eukaryotic translation initiation factor 3 subunit c	0	9	5	3	2	3.8
LinJ.02.0680	ATP-dependent Clp protease subunit, heat shock protein 78 (HSP78), putative	3	11	5	0	0	3.8
LinJ.24.0870	triosephosphate isomerase	0	7	8	2	2	3.8
LinJ.32.0930	60S ribosomal protein L18a, putative	0	5	5	7	2	3.8
LinJ.18.0630	60S ribosomal protein L10a, putative	0	6	6	5	2	3.8
LinJ.25.1790	pyruvate dehydrogenase E1 beta subunit, putative	0	7	7	4	1	3.8
LinJ.15.0220	60S ribosomal protein L13a, putative	0	5	7	4	3	3.8
LinJ.20.1620	ribosomal protein S11 homolog	0	5	6	4	4	3.8
LinJ.36.1420	Valosin-containing protein, putative	4	4	7	3	0	3.6
LinJ.25.2520	hypothetical protein, conserved	0	9	9	0	0	3.6
LinJ.19.0710	glycosomal malate dehydrogenase	0	4	1	8	5	3.6
LinJ.28.2600	2-oxoglutarate dehydrogenase, E2 component, dihydrolipoamide succinyltransferase, putative	0	3	3	9	3	3.6
LinJ.29.1400	carnitine/choline acetyltransferase, putative	0	7	7	1	3	3.6
LinJ.11.0350	14-3-3 protein 2, putative	0	10	7	0	1	3.6
LinJ.34.0870	elongation factor 1-beta	0	9	8	0	1	3.6
LinJ.05.0100	phosphoprotein phosphatase, putative	0	5	5	6	2	3.6
LinJ.19.1100	proteasome regulatory non-ATP-ase subunit 9, putative	0	7	8	2	1	3.6
LinJ.25.0080	poly(A)-binding protein 3, putative	0	8	7	2	1	3.6
LinJ.32.2830	ribosomal protein L27, putative	2	4	4	4	4	3.6
LinJ.06.0590	60S ribosomal protein L23a, putative	0	5	5	4	4	3.6
LinJ.28.2610	Vacuolar proton pump subunit B, putative	0	9	6	2	0	3.4
LinJ.35.2790	galactokinase-like protein	0	5	2	7	3	3.4
LinJ.36.3360	14-3-3 protein 1, putative	0	6	5	2	4	3.4
LinJ.34.2410	ALBA-domain protein 3	0	6	6	3	2	3.4
LinJ.21.2140	ATP synthase F1 subunit gamma protein, putative	0	7	4	4	2	3.4
LinJ.27.2520	cysteine peptidase, Clan CA, family C2, putative	0	8	7	2	0	3.4
LinJ.32.4050	60S ribosomal protein L8, putative	0	5	5	5	2	3.4
LinJ.32.1000	Staphylococcal nuclease homologue/Tudor domain containing protein, putative	0	10	7	0	0	3.4
LinJ.27.0740	2-oxoglutarate dehydrogenase subunit, putative	0	9	6	2	0	3.4
LinJ.30.3170	valyl-tRNA synthetase, putative	0	8	8	1	0	3.4
LinJ.29.2350	Aminopeptidase M1, putative	0	10	7	0	0	3.4
LinJ.28.2750	40S ribosomal protein S17, putative	0	7	4	4	2	3.4
LinJ.35.5300	isopentenyl-diphosphate delta-isomerase (type II), putative	0	2	2	8	5	3.4
LinJ.05.0350	trypanothione reductase	0	2	5	5	4	3.2
LinJ.21.0490	hypothetical protein, conserved	0	6	3	4	3	3.2
LinJ.21.1830	hypothetical protein, conserved	3	5	6	1	1	3.2
LinJ.28.3140	glutamate dehydrogenase, putative	0	8	7	1	0	3.2
LinJ.23.0050	peroxidoxin	0	4	5	5	2	3.2
LinJ.34.2440	ruvB-like DNA helicase, putative	0	6	4	3	3	3.2
LinJ.21.0400	mitochondrial processing peptidase alpha subunit, putative	0	4	7	2	3	3.2
LinJ.36.4070	eukaryotic translation initiation factor 3 subunit i	0	7	6	3	0	3.2
LinJ.13.0760	mitochondrial processing peptidase alpha subunit, putative	0	6	8	2	0	3.2
LinJ.16.0550	aspartate carbamoyltransferase, putative	0	9	7	0	0	3.2
LinJ.21.0890	methionyl-tRNA synthetase, putative	0	9	5	2	0	3.2
LinJ.09.1180	mitochondrial RNA binding protein 2	0	5	3	6	2	3.2
LinJ.29.0120	proteasome regulatory non-ATPase subunit, putative	0	9	7	0	0	3.2
LinJ.27.1350	Snf7, putative	0	4	3	5	4	3.2
LinJ.13.0460	40S ribosomal protein S12, putative	0	4	6	4	2	3.2
LinJ.22.0009	heat shock protein DNAJ, putative	2	2	0	7	5	3.2
LinJ.34.3280	ruvb-like 1 DNA helicase, putative	0	3	7	4	1	3
LinJ.27.1770	trypanothione synthetase	0	5	9	1	0	3
LinJ.25.0940	cyclophilin a, putative	0	5	6	2	2	3
LinJ.35.3390	6-phosphogluconate dehydrogenase, decarboxylating, putative	0	5	7	2	1	3
LinJ.35.1420	threonyl-tRNA synthetase, putative	0	10	5	0	0	3
LinJ.36.7070	hypothetical protein, conserved	2	6	4	2	1	3
LinJ.36.2790	dihydrolipoamide acetyltransferase precursor, putative	0	7	5	1	2	3
LinJ.04.0760	nascent polypeptide associated complex subunit- like protein, copy 2	0	3	3	4	5	3
LinJ.31.1660	3-ketoacyl-CoA thiolase-like protein, putative	0	4	2	7	2	3
LinJ.13.0450	60S ribosomal protein L18, putative	0	4	5	4	2	3
LinJ.10.0210	nucleolar protein 56, putative	0	7	8	0	0	3
LinJ.31.2670	calreticulin, putative	0	7	6	1	1	3
LinJ.16.0470	60S ribosomal protein L21, putative	0	9	6	0	0	3
LinJ.30.2570	reticulon domain protein, 22 kDa potentially aggravating protein (paple22)	0	3	1	5	6	3
LinJ.36.3620	NIPSNAP, putative	0	0	0	9	6	3
LinJ.33.1970	nucleolar GTP-binding protein, putative	0	3	5	3	4	3
LinJ.36.7250	hypothetical protein, conserved	0	0	0	8	7	3
LinJ.16.0400	XRN 5'-3' exonuclease N-terminus, putative	0	0	0	6	9	3
LinJ.28.2930	hypothetical protein, conserved	0	0	0	9	6	3
LinJ.32.4020	myosin XXI, putative	6	4	2	2	0	2.8
LinJ.24.0310	fumarate hydratase, putative	0	6	5	2	1	2.8
LinJ.24.0780	malic enzyme	0	8	6	0	0	2.8
LinJ.35.0840	aspartate aminotransferase, putative	0	7	7	0	0	2.8
LinJ.36.4380	oxidoreductase, putative	0	6	7	0	1	2.8
LinJ.09.0820	oligopeptidase b	0	7	5	2	0	2.8
LinJ.19.0250	C-terminal motor kinesin, putative	0	5	4	3	2	2.8
LinJ.21.0600	Lupus La protein homolog, putative	0	4	5	3	2	2.8
LinJ.30.3290	glutamyl-tRNA synthetase, putative	0	8	4	1	1	2.8
LinJ.05.0830	methylthioadenosine phosphorylase, putative	0	6	6	2	0	2.8
LinJ.14.0460	N-terminal conserved domain of Nudc./CS domain containing protein, putative	0	7	4	1	2	2.8
LinJ.10.0050	ribosomal protein l35a, putative	0	5	2	5	2	2.8
LinJ.32.2280	hypothetical protein, conserved	2	7	5	0	0	2.8
LinJ.04.0460	60S ribosomal protein L11 (L5, L16)	0	4	3	3	4	2.8
LinJ.36.3960	transcription factor btf3, putative	0	2	2	5	5	2.8
LinJ.30.0350	kinesin, putative	0	6	6	1	1	2.8
LinJ.36.1040	40S ribosomal protein S10, putative	0	2	4	6	2	2.8
LinJ.31.1770	nucleosome assembly protein-like protein	0	6	8	0	0	2.8
LinJ.29.2270	rab-GDP dissociation inhibitor, putative	0	6	7	1	0	2.8
LinJ.35.0240	60S ribosomal protein L30	0	3	1	6	4	2.8
LinJ.30.3650	40S ribosomal protein S14	0	7	5	2	0	2.8
LinJ.20.0120	phosphoglycerate kinase B, cytosolic	0	8	6	0	0	2.8
LinJ.35.3280	cystathione gamma lyase, putative	0	4	5	4	0	2.6
LinJ.26.0630	protein disulfide isomerase, putative	0	1	2	3	7	2.6
LinJ.09.1130	eukaryotic translation initiation factor 2 subunit, putative	0	6	4	3	0	2.6
LinJ.26.1530	trifunctional enzyme alpha subunit, mitochondrial precursor-like protein	0	3	1	6	3	2.6
LinJ.14.0190	Thioredoxin-like, putative	0	5	3	3	2	2.6
LinJ.16.0760	transaldolase, putative	0	5	5	2	1	2.6
LinJ.28.1050	40S ribosomal protein S14	0	0	0	7	6	2.6
LinJ.31.2320	3,2-trans-enoyl-CoA isomerase, mitochondrial precursor, putative	0	6	3	0	4	2.6
LinJ.12.0580	alanine aminotransferase	0	3	3	4	3	2.6
LinJ.25.1220	ribosomal protein S25	0	5	3	2	3	2.6
LinJ.11.1100	sterol 14-alpha-demethylase	0	6	4	1	2	2.6
LinJ.25.0780	protein phosphatase, putative	0	6	6	0	1	2.6
LinJ.15.0320	ribonucleoprotein p18, mitochondrial precursor, putative	0	0	0	7	6	2.6
LinJ.13.1260	hypothetical protein, conserved	2	6	3	2	0	2.6
LinJ.15.0040	Possible lysine decarboxylase, putative	0	9	3	1	0	2.6
LinJ.25.1670	Eukaryotic translation initiation factor 3 subunit F	0	5	4	2	2	2.6
LinJ.15.1500	proliferative cell nuclear antigen (PCNA), putative	0	6	7	0	0	2.6
LinJ.35.1240	short chain dehydrogenase, putative	0	5	4	3	1	2.6
LinJ.30.3610	cytochrome p450-like protein	0	5	2	4	2	2.6
LinJ.18.1220	prolyl-tRNA synthetase, putative	2	5	6	0	0	2.6
LinJ.19.0440	nucleosome assembly protein, putative	0	6	5	2	0	2.6
LinJ.21.0550	DnaJ protein, putative	0	5	0	6	2	2.6
LinJ.18.0090	alpha glucosidase II subunit, putative	0	0	0	8	5	2.6
LinJ.30.3230	3-hydroxy-3-methylglutaryl-CoA reductase, putative	0	3	8	1	0	2.4
LinJ.24.0790	malic enzyme, putative	0	2	6	2	2	2.4
LinJ.35.1490	arginase	0	4	2	4	2	2.4
LinJ.13.0960	NADH-cytochrome b5 reductase, putative	0	3	0	6	3	2.4
LinJ.19.1560	FK506-binding protein (FKBP)-type peptidyl-prolyl isomerase, putative	0	4	8	0	0	2.4
LinJ.26.1550	thimet oligopeptidase, putative	0	3	6	1	2	2.4
LinJ.30.3080	eukaryotic translation initiation factor 3 subunit d	0	4	4	3	1	2.4
LinJ.29.2080	Fumarate hydratase class I, cytosolic	0	7	5	0	0	2.4
LinJ.22.1370	60S ribosomal protein L14, putative	0	3	1	4	4	2.4
LinJ.30.0940	adenosine kinase, putative	0	7	4	1	0	2.4
LinJ.28.1850	proteasome regulatory non-ATP-ase subunit 2, putative	0	7	4	0	1	2.4
LinJ.02.0640	mitochondrial carrier protein, putative	3	3	1	1	4	2.4
LinJ.35.3750	glycosomal membrane protein	0	3	3	4	2	2.4
LinJ.12.0230	cysteinyl-tRNA synthetase, putative	0	9	3	0	0	2.4
LinJ.29.1250	tryparedoxin 1	0	4	5	2	1	2.4
LinJ.26.0590	10 kDa heat shock protein, putative	0	3	2	4	3	2.4
LinJ.33.1690	3-ketoacyl-CoA reductase, putative	0	3	3	4	2	2.4
LinJ.14.0990	tc40 antigen-like	2	3	5	2	0	2.4
LinJ.36.2480	glyceraldehyde 3-phosphate dehydrogenase, cytosolic	0	4	7	0	1	2.4
LinJ.32.0920	phenylalanyl-tRNA synthetase alpha chain, putative	0	6	3	1	2	2.4
LinJ.27.1580	hypothetical protein, conserved	0	7	4	0	1	2.4
LinJ.20.1210	cysteine peptidase, Clan CA, family C2, putative	0	7	5	0	0	2.4
LinJ.15.1430	nucleolar RNA binding protein, putative	0	4	8	0	0	2.4
LinJ.09.1410	histone H2B	0	2	1	5	4	2.4
LinJ.36.2260	ATP-dependent RNA helicase DBP2A, putative	0	8	3	0	0	2.2
LinJ.34.4360	d-isomer specific 2-hydroxyacid dehydrogenase- like protein	3	3	5	0	0	2.2
LinJ.04.0430	cysteine peptidase, Clan CA, family C2, putative	0	5	4	1	1	2.2
LinJ.28.2480	Eukaryotic translation initiation factor 3 subunit E	0	5	5	1	0	2.2
LinJ.14.1450	myo-inositol-1-phosphate synthase	0	4	7	0	0	2.2
LinJ.28.1100	ribosomal protein S20, putative	0	5	1	2	3	2.2
LinJ.35.3110	ubiquitin-activating enzyme E1, putative	0	5	6	0	0	2.2
LinJ.29.1030	5-histidylcysteine sulfoxide synthase, putative	0	6	5	0	0	2.2
LinJ.32.0890	hypothetical protein, conserved	0	5	6	0	0	2.2
LinJ.17.0970	META domain containing protein, putative	0	6	5	0	0	2.2
LinJ.35.3330	60S ribosomal subunit protein L31, putative	0	4	2	3	2	2.2
LinJ.36.0080	stress-inducible protein STI1 homolog	0	6	4	1	0	2.2
LinJ.14.0910	cysteine peptidase, Clan CA, family C2, putative	0	3	4	2	2	2.2
LinJ.11.0820	hypothetical protein, conserved	0	4	6	0	1	2.2
LinJ.34.2110	asparaginyl-tRNA synthetase, putative	0	5	5	1	0	2.2
LinJ.29.0330	TPR repeat, putative	0	3	7	1	0	2.2
LinJ.34.0370	eukaryotic translation initiation factor 5, putative	0	5	6	0	0	2.2
LinJ.12.0190	proteasome regulatory ATPase subunittcc1l8.3, putative	0	8	2	1	0	2.2
LinJ.28.0570	ribosomal protein S26, putative	0	4	2	4	1	2.2
LinJ.18.0150	serine/threonine protein phosphatase type 5, putative	0	5	6	0	0	2.2
LinJ.32.2960	proteasome regulatory non-ATP-ase subunit, putative	0	5	5	1	0	2.2
LinJ.17.1080	Mak10 subunit, NatC N(alpha)-terminal acetyltransferase, putative	0	7	4	0	0	2.2
LinJ.11.0070	GRIP domain containing protein, putative	0	4	4	1	2	2.2
LinJ.26.0380	RNA editing 3' terminal uridylyl transferase 2	0	0	11	0	0	2.2
LinJ.27.0220	hypothetical protein, conserved	0	0	0	4	7	2.2
LinJ.28.1700	hydrolase, alpha/beta fold family, putative	0	0	0	5	5	2
LinJ.11.1160	eukaryotic release factor 3, putative	2	3	5	0	0	2
LinJ.24.1700	Succinate dehydrogenase [ubiquinone] flavoprotein subunit, mitochondrial	0	3	3	2	2	2
LinJ.28.0980	ribonucleoside-diphosphate reductase large chain, putative	0	5	5	0	0	2
LinJ.25.2090	2,4-dihydroxyhept-2-ene-1,7-dioic acid aldolase, putative	0	4	3	2	1	2
LinJ.25.0740	eukaryotic initiation factor 5a, putative	0	5	3	1	1	2
LinJ.15.0330	ribonucleoprotein p18, mitochondrial precursor, putative	0	6	4	0	0	2
LinJ.36.1390	N-acetyltransferase subunit Nat1, putative	0	4	3	1	2	2
LinJ.36.3250	ATP synthase, putative	0	2	1	4	3	2
LinJ.24.1560	translationally controlled tumor protein (TCTP), putative	0	3	3	2	2	2
LinJ.08.0300	iron superoxide dismutase A, mitochondrial	0	3	2	3	2	2
LinJ.36.7060	prolyl endopeptidase	0	9	1	0	0	2
LinJ.23.0220	endoribonuclease L-PSP (pb5), putative	0	1	3	4	2	2
LinJ.32.2330	eukaryotic translation initiation factor 3 subunit k	0	5	5	0	0	2
LinJ.08.0570	eukaryotic translation initiation factor 2 beta subunit, putative	0	5	3	1	1	2
LinJ.36.3750	cysteine synthase	0	4	6	0	0	2
LinJ.09.0970	calmodulin, putative	0	1	2	4	3	2
LinJ.18.1380	60S ribosomal protein L34, putative	0	3	2	3	2	2
LinJ.32.2540	cytochrome-b5 reductase, putative	0	0	0	5	5	2
LinJ.06.0410	60S ribosomal protein L19, putative	0	4	2	2	2	2
LinJ.30.2920	aldehyde dehydrogenase, putative	0	3	1	4	2	2
LinJ.19.1010	phenylalanyl-tRNA synthetase, putative	0	6	1	2	1	2
LinJ.16.0590	carbamoyl-phosphate synthase, putative	2	6	2	0	0	2
LinJ.28.2320	Mitochondrial import receptor subunit ATOM69, putative	0	4	6	0	0	2
LinJ.34.0920	hypothetical protein, conserved	0	0	0	6	4	2
LinJ.27.1900	FtsJ cell division protein, putative	0	2	1	3	4	2
LinJ.29.2970	40S ribosomal protein S19-like protein	0	6	4	0	0	2
LinJ.30.2970	phospholipase c-like protein	0	0	0	4	6	2
LinJ.02.0430	Mitochondrial outer membrane protein porin, putative	0	3	4	2	0	1.8
LinJ.14.1400	serine hydroxymethyltranferase (SHMT-S)	0	3	6	0	0	1.8
LinJ.02.0340	proteasome regulatory non-ATPase subunit 6, putative	0	4	1	3	1	1.8
LinJ.14.1410	DnaJ domain containing protein, putative	0	0	0	5	4	1.8
LinJ.36.3630	2-oxoglutarate dehydrogenase E1 component, putative	0	5	2	2	0	1.8
LinJ.21.1490	adenylate kinase, putative	0	3	1	3	2	1.8
LinJ.21.0840	proteasome regulatory non-ATP-ase subunit 5, putative	0	5	2	1	1	1.8
LinJ.34.0010	short chain dehydrogenase, putative	0	2	2	4	1	1.8
LinJ.14.1030	hypothetical protein, conserved	0	6	3	0	0	1.8
LinJ.26.2000	methyltransferase domain containing protein, putative	0	3	2	3	1	1.8
LinJ.33.2880	translation initiation factor IF-2, putative	2	3	4	0	0	1.8
LinJ.11.1030	hypothetical protein, conserved	2	3	3	1	0	1.8
LinJ.30.3710	ribosomal protein L15, putative	0	4	2	3	0	1.8
LinJ.36.3010	40S ribosomal protein S24e	2	1	2	3	1	1.8
LinJ.27.0790	isovaleryl-coA dehydrogenase, putative	2	4	3	0	0	1.8
LinJ.21.0800	60S ribosomal protein L36, putative	0	5	2	1	1	1.8
LinJ.34.4250	cyclic nucleotide-binding domain containing protein, putative	0	4	4	1	0	1.8
LinJ.35.4540	Co-chaperone protein P23	0	4	3	1	1	1.8
LinJ.24.2250	Glycerophosphoryl diester phosphodiesterase family, putative	0	4	3	1	1	1.8
LinJ.21.2090	60S ribosomal protein L32	0	3	3	2	1	1.8
LinJ.32.0080	N-myristoyltransferase	0	5	4	0	0	1.8
LinJ.21.2130	centromere/microtubule binding protein cbf5, putative	0	4	3	1	1	1.8
LinJ.22.0490	proteasome regulatory ATPase subunit 5, putative	0	5	4	0	0	1.8
LinJ.12.0003	proteasome beta-1 subunit, putative	0	1	2	4	2	1.8
LinJ.33.0340	ATP-binding cassette sub-family F member 1, putative	2	3	4	0	0	1.8
LinJ.15.0010	histone H4	0	0	0	5	4	1.8
LinJ.03.0670	DEAD/DEAH box helicase, putative	0	6	2	0	1	1.8
LinJ.23.0240	ATP-binding cassette protein subfamily C, member 2, putative	4	0	0	3	2	1.8
LinJ.32.2870	hypothetical protein, conserved	0	0	7	1	1	1.8
LinJ.24.1710	Male sterility protein, putative	0	0	0	4	5	1.8
LinJ.36.6180	kinetoplast DNA-associated protein, putative	0	2	0	3	4	1.8
LinJ.13.1090	adenylosuccinate synthetase, putative	0	5	3	0	0	1.6
LinJ.35.2240	RNA-binding protein, putative	0	4	4	0	0	1.6
LinJ.27.0620	ras-related protein RAB1A, putative	0	5	2	1	0	1.6
LinJ.34.3440	60S ribosomal protein L21, putative	2	0	0	5	1	1.6
LinJ.35.2400	metallo-peptidase, Clan MG, Family M24	0	5	3	0	0	1.6
LinJ.36.6170	hypothetical protein, conserved	0	2	4	1	1	1.6
LinJ.07.0710	eukaryotic translation initiation factor 3 subunit h	0	4	2	1	1	1.6
LinJ.33.0260	thiol-dependent reductase 1	0	3	5	0	0	1.6
LinJ.13.0270	ALBA-domain protein 1	0	2	2	2	2	1.6
LinJ.24.0040	60S ribosomal protein L17, putative	0	5	3	0	0	1.6
LinJ.32.1910	iron superoxide dismutase, putative	0	3	3	1	1	1.6
LinJ.34.0080	glucose-6-phosphate 1-dehydrogenase, putative	0	4	4	0	0	1.6
LinJ.15.1490	glutaminyl-tRNA synthetase, putative	0	5	3	0	0	1.6
LinJ.34.2680	regulatory subunit of protein kinase a-like protein	0	4	4	0	0	1.6
LinJ.35.4620	hypothetical protein, conserved	3	2	3	0	0	1.6
LinJ.31.3080	acetyl-CoA carboxylase	0	3	5	0	0	1.6
LinJ.10.0070	dehydrogenase-like protein	0	2	3	3	0	1.6
LinJ.28.1240	electron-transfer-flavoprotein, alpha polypeptide, putative	0	1	7	0	0	1.6
LinJ.36.5630	phosphoribosylpyrophosphate synthetase, putative	0	4	4	0	0	1.6
LinJ.22.0590	NADH-cytochrome b5 reductase, putative	0	4	3	1	0	1.6
LinJ.35.1540	rieske iron-sulfur protein, mitochondrial precursor, putative	0	3	2	2	1	1.6
LinJ.33.2040	phosphoribosylpyrophosphate synthetase, putative	0	2	5	1	0	1.6
LinJ.11.1110	60S ribosomal protein L28, putative	0	2	2	2	2	1.6
LinJ.23.0710	ubiquitin-activating enzyme E1, putative	0	5	3	0	0	1.6
LinJ.31.1140	amidohydrolase, putative	0	4	3	1	0	1.6
LinJ.06.1330	coproporphyrinogen III oxidase	0	6	2	0	0	1.6
LinJ.33.2870	guide RNA associated protein 1, putative	0	8	0	0	0	1.6
LinJ.14.0670	fatty acid elongase, putative	0	2	2	2	2	1.6
LinJ.10.1160	Eukaryotic translation initiation factor 4 gamma 5	2	3	3	0	0	1.6
LinJ.36.3940	40S ribosomal protein S27-1, putative	0	0	0	4	4	1.6
LinJ.09.0890	Uncharacterised protein family (UPF0160), putative	0	4	3	1	0	1.6
LinJ.36.1670	proteasome subunit alpha type-1, putative	0	6	2	0	0	1.6
LinJ.23.0850	mitochondrial DNA primase, putative	0	0	8	0	0	1.6
LinJ.31.1930	ubiquitin-fusion protein	0	0	0	4	4	1.6
LinJ.14.1460	tyrosyl-tRNA synthetase, putative	0	3	4	1	0	1.6
LinJ.12.0630	Bardet-Biedl syndrome 5 protein	0	0	0	4	4	1.6
LinJ.13.1350	Kinesin-13 5, putative	0	0	0	4	4	1.6
LinJ.36.0660	ubiquitin/ribosomal protein S27a, putative	0	5	3	0	0	1.6
LinJ.25.1920	General negative regulator of transcription subunit 5	0	0	0	3	4	1.4
LinJ.35.4500	mitochondrial phosphate transporter, putative	5	0	0	1	1	1.4
LinJ.17.0870	GMP reductase	0	1	6	0	0	1.4
LinJ.32.3460	glucosamine-6-phosphate isomerase, putative	0	4	2	1	0	1.4
LinJ.35.5360	polyadenylate-binding protein 1	0	5	0	1	1	1.4
LinJ.35.2090	kinesin, putative	0	5	2	0	0	1.4
LinJ.21.0920	plectin, putative	0	6	1	0	0	1.4
LinJ.20.1390	coatomer beta subunit, putative	0	3	4	0	0	1.4
LinJ.35.4830	cyclophilin 40	0	3	4	0	0	1.4
LinJ.18.0210	Activator of Hsp90 ATPase, N-terminal/Activator of Hsp90 ATPase homolog 1-like protein, putative	0	5	1	1	0	1.4
LinJ.06.0370	glutamine synthetase, putative	0	2	3	1	1	1.4
LinJ.28.2820	Coatomer subunit gamma	0	4	3	0	0	1.4
LinJ.07.0210	cytochrome c1, heme protein, mitochondrial, putative	0	2	4	1	0	1.4
LinJ.36.5410	aldehyde dehydrogenase, putative	0	2	2	3	0	1.4
LinJ.30.3480	protein mkt1, putative	0	2	5	0	0	1.4
LinJ.18.0590	RNA binding protein, putative	0	2	2	2	1	1.4
LinJ.30.1440	amidohydrolase, putative	0	4	3	0	0	1.4
LinJ.13.0160	protein kinase A regulatory subunit	0	3	4	0	0	1.4
LinJ.34.2620	40S ribosomal protein S19 protein, putative	0	0	0	4	3	1.4
LinJ.29.0890	High mobility group protein TDP1	0	0	0	4	3	1.4
LinJ.35.3030	chaperone protein DnaJ, putative	0	0	0	3	4	1.4
LinJ.29.0940	hypothetical protein, conserved	0	3	4	0	0	1.4
LinJ.27.1140	Serine-threonine kinase receptor-associated protein, putative	2	3	2	0	0	1.4
LinJ.30.3440	CAS/CSE/importin domain protein, putative	3	3	1	0	0	1.4
LinJ.36.5700	L-2-hydroxyglutarate dehydrogenase, mitochondrial, putative	0	0	0	3	4	1.4
LinJ.21.1300	40S ribosomal protein S23, putative	0	2	1	2	2	1.4
LinJ.29.0950	ADP-ribosylation factor-like protein 3A, putative	3	2	2	0	0	1.4
LinJ.04.1190	Double RNA binding domain protein 3	0	4	3	0	0	1.4
LinJ.33.1730	cyclophilin 4, putative	0	3	3	0	1	1.4
LinJ.32.0400	19S proteasome non-atpase subunit 8	0	1	5	0	1	1.4
LinJ.27.2260	GTP binding protein, putative	0	4	3	0	0	1.4
LinJ.17.0300	cystathionine beta-synthase	0	5	1	0	1	1.4
LinJ.33.1470	mitogen activated protein kinase, putative	0	5	2	0	0	1.4
LinJ.21.0770	ATP-binding cassette protein subfamily E, member 1, putative	0	3	4	0	0	1.4
LinJ.14.1190	kinesin K39, putative	0	3	4	0	0	1.4
LinJ.36.2380	developmentally regulated GTP-binding protein 1, putative	0	4	3	0	0	1.4
LinJ.36.6360	CCR4-NOT transcription complex subunit 10, putative	0	3	2	1	1	1.4
LinJ.13.1410	60S ribosomal protein L44, putative	0	2	2	3	0	1.4
LinJ.36.5590	ubiquinone biosynthesis methyltransferase, putative	0	0	0	4	3	1.4
LinJ.35.3880	proteasome beta 2 subunit, putative	0	4	2	0	1	1.4
LinJ.19.1460	cysteine peptidase A (CPA)	0	2	2	2	1	1.4
LinJ.32.0440	60S ribosomal protein L17, putative	0	0	0	4	3	1.4
LinJ.09.0950	polyubiquitin	0	4	2	0	0	1.2
LinJ.12.0620	cytochrome oxidase subunit IV, putative	0	2	1	1	2	1.2
LinJ.36.5620	NADH dehydrogenase, putative	0	0	0	4	2	1.2
LinJ.36.1490	translation elongation factor 1-beta, putative	0	2	3	1	0	1.2
LinJ.27.0980	guide RNA-binding protein of 21 kDa	0	2	0	4	0	1.2
LinJ.25.2450	AGC essential kinase 1	0	3	3	0	0	1.2
LinJ.28.3090	cytosolic malate dehydrogenase	0	3	3	0	0	1.2
LinJ.36.2070	phosphomannomutase, putative	0	4	2	0	0	1.2
LinJ.31.2060	succinyl-diaminopimelate desuccinylase-like protein	0	3	3	0	0	1.2
LinJ.18.0020	mevalonate-diphosphate decarboxylase, putative	0	2	3	0	1	1.2
LinJ.11.1050	protein transport protein SEC61 subunit alpha, putative	0	0	0	4	2	1.2
LinJ.23.0120	GDP-mannose pyrophosphorylase	0	3	3	0	0	1.2
LinJ.13.1420	pyrroline-5-carboxylate reductase	0	3	2	1	0	1.2
LinJ.15.1190	60S acidic ribosomal protein P2	0	2	1	2	1	1.2
LinJ.35.1340	thioredoxin, putative	0	2	1	2	1	1.2
LinJ.09.1530	hypothetical protein, conserved	0	0	0	4	2	1.2
LinJ.11.0240	proteasome alpha 7 subunit, putative	0	4	1	1	0	1.2
LinJ.21.0610	dihydrolipoamide acetyltransferase precursorlike protein	0	3	2	1	0	1.2
LinJ.24.0650	Kinesin-13 3, putative	0	2	1	3	0	1.2
LinJ.34.4230	1,2-Dihydroxy-3-keto-5-methylthiopentene dioxygenase, putative	0	3	3	0	0	1.2
LinJ.04.0400	Tetratricopeptide repeat, putative	0	3	3	0	0	1.2
LinJ.20.0980	1,2-Dihydroxy-3-keto-5-methylthiopentene dioxygenase, putative	0	3	3	0	0	1.2
LinJ.26.0120	adenine phosphoribosyltransferase	0	3	3	0	0	1.2
LinJ.19.0800	ABC transport system ATP-binding protein, putative	0	3	3	0	0	1.2
LinJ.18.0670	HEAT repeats, putative	0	3	3	0	0	1.2
LinJ.16.1500	hypothetical protein, conserved	0	3	3	0	0	1.2
LinJ.32.0050	protein transport protein SEC13	0	3	3	0	0	1.2
LinJ.31.0090	hypothetical protein, conserved	0	6	0	0	0	1.2
LinJ.26.2350	60S ribosomal protein L35, putative	0	0	0	3	3	1.2
LinJ.27.1370	proteasome regulatory non-ATP-ase subunit 3, putative	0	3	1	2	0	1.2
LinJ.36.1690	universal minicircle sequence binding protein	0	0	0	3	3	1.2
LinJ.30.0760	co-chaperone GrpE, putative	0	4	2	0	0	1.2
LinJ.33.2070	60S ribosomal protein L37	0	2	1	2	1	1.2
LinJ.32.1810	coatomer subunit epsilon	0	4	2	0	0	1.2
LinJ.20.0630	cytidine triphosphate synthase, putative	0	2	2	2	0	1.2
LinJ.34.4390	20s proteasome beta 7 subunit, (putative)	0	3	1	1	1	1.2
LinJ.31.1070	biotin/lipoate protein ligase-like protein	0	3	2	1	0	1.2
LinJ.36.1720	universal minicircle sequence binding protein, putative	0	1	2	2	1	1.2
LinJ.06.0640	Putative Phosphatase/Protein of unknown function DUF89, putative	0	4	2	0	0	1.2
LinJ.22.0440	proteasome regulatory ATPase subunit 1, putative	0	5	1	0	0	1.2
LinJ.03.0580	arginine N-methyltransferase, putative	0	3	2	0	1	1.2
LinJ.13.0990	proteasome regulatory ATPase subunit 2, putative	0	3	3	0	0	1.2
LinJ.10.0940	FKBP-type peptidyl-prolyl cis-trans isomerase, putative	0	3	0	2	1	1.2
LinJ.08.0960	cathepsin L-like protease	0	2	2	2	0	1.2
LinJ.21.2190	60S ribosomal protein L37a, putative	0	2	2	2	0	1.2
LinJ.22.0520	guide RNA associated protein, GAP2, putative	0	6	0	0	0	1.2
LinJ.27.0500	cysteine peptidase, Clan CA, family C2, putative	0	2	2	1	1	1.2
LinJ.04.0440	adenylosuccinate lyase, putative	0	3	3	0	0	1.2
LinJ.34.0050	Cleft lip and palate transmembrane protein 1 (CLPTM1), putative	4	2	0	0	0	1.2
LinJ.03.0880	peter pan protein, putative	0	0	0	3	3	1.2
LinJ.03.0930	multicopper oxidase, putative	0	0	0	4	2	1.2
LinJ.21.1880	Microtubule-binding protein MIP-T3, putative	0	4	2	0	0	1.2
LinJ.02.0710	dipeptylcarboxypeptidase	0	3	2	0	0	1
LinJ.23.0430	ATP-binding cassette protein subfamily G, member 5	0	1	2	2	0	1
LinJ.35.2080	calcium motive p-type ATPase, putative	0	0	4	0	1	1
LinJ.28.1020	Mitochondrial import receptor subunit ATOM46, putative	0	2	3	0	0	1
LinJ.20.0820	vesicular-fusion protein nsf, putative	0	3	2	0	0	1
LinJ.28.2430	glycosomal membrane protein, putative	0	2	2	1	0	1
LinJ.10.1250	Ras-related protein RabX1, putative	0	3	1	1	0	1
LinJ.35.2190	short chain dehydrogenase, putative	0	2	2	1	0	1
LinJ.29.2420	enoyl-CoA hydratase/isomerase-like protein	0	1	2	0	2	1
LinJ.30.3660	ATP synthase, epsilon chain, putative	0	2	1	1	1	1
LinJ.05.0140	nucleolar RNA helicase II, putative	0	4	1	0	0	1
LinJ.36.1580	nima-related protein kinase, putative	0	4	1	0	0	1
LinJ.35.4910	proteasome alpha 1 subunit, putative	0	2	1	1	1	1
LinJ.26.1960	hypothetical protein, conserved	0	3	0	2	0	1
LinJ.24.0130	ankyrin/TPR repeat protein	0	3	2	0	0	1
LinJ.30.3130	RNA-binding protein 42 (RNA-binding motif protein 42), putative	0	3	2	0	0	1
LinJ.06.0890	dihydrofolate reductase-thymidylate synthase	0	2	2	1	0	1
LinJ.26.1690	cytochrome c oxidase subunit V, putative	2	0	0	2	1	1
LinJ.35.1820	hypothetical protein, conserved	0	3	2	0	0	1
LinJ.35.4490	mitochondrial phosphate transporter, putative	0	2	3	0	0	1
LinJ.14.1140	protein kinase, putative	0	3	2	0	0	1
LinJ.36.4670	mitochondrial intermediate peptidase, putative	0	1	3	0	1	1
LinJ.36.1130	ribosomal protein L24, putative	0	1	2	1	1	1
LinJ.14.0180	metallo-peptidase, Clan MA(E), Family M32	0	4	1	0	0	1
LinJ.23.0810	hypothetical protein, conserved	0	4	0	0	1	1
LinJ.28.0110	proteasome beta 3 subunit, putative	0	0	2	2	1	1
LinJ.09.1280	AAA family ATPase, putative	3	2	0	0	0	1
LinJ.25.1010	dynein heavy chain, putative	0	4	1	0	0	1
LinJ.14.0310	proteasome alpha 3 subunit, putative	0	0	0	3	2	1
LinJ.25.1130	magnesium transporter protein 2	2	2	1	0	0	1
LinJ.31.3210	phosphoglycan beta 1,3 galactosyltransferase 5	0	3	2	0	0	1
LinJ.36.6320	eukaryotic translation initiation factor 4 gamma 4	0	3	2	0	0	1
LinJ.18.0270	glycogen synthase kinase 3	0	2	3	0	0	1
LinJ.16.0960	sucrose-phosphate synthase-like protein	0	3	2	0	0	1
LinJ.32.3810	3-hydroxyisobutyryl-coenzyme a hydrolase-like protein	0	3	2	0	0	1
LinJ.27.0190	proteasome alpha 7 subunit, putative	0	3	1	1	0	1
LinJ.36.0620	Elongation factor G1, mitochondrial, putative	0	2	3	0	0	1
LinJ.34.3160	aldose 1-epimerase-like protein	0	1	2	2	0	1
LinJ.34.0670	proteasome regulatory non-ATPase subunit 11, putative	0	2	1	0	2	1
LinJ.19.0090	fibrillarin, putative	0	4	1	0	0	1
LinJ.29.2910	inosine-adenosine-guanosine-nucleosidehydrolase, putative	0	3	2	0	0	1
LinJ.30.0380	phosphatase 2C, putative	0	4	1	0	0	1
LinJ.11.0210	acidocalcisomal pyrophosphatase	0	3	2	0	0	1
LinJ.07.0660	electron transfer flavoprotein-ubiquinone oxidoreductase, putative	0	0	0	2	3	1
LinJ.14.0130	inosine-guanine nucleoside hydrolase, putative	0	2	3	0	0	1
LinJ.16.0150	eukaryotic translation initiation factor 1A, putative	0	5	0	0	0	1
LinJ.18.1660	gamma-glutamylcysteine synthetase	0	4	1	0	0	1
LinJ.16.0600	histone H3, putative	0	0	0	3	2	1
LinJ.36.1680	universal minicircle sequence binding protein, putative	0	2	3	0	0	1
LinJ.13.0440	Uncharacterized ACR, COG1678, putative	0	0	0	2	3	1
LinJ.15.1280	SET domain containing protein, putative	0	0	0	2	3	1
LinJ.19.0690	Flagellum attachment zone protein 7	0	4	1	0	0	1
LinJ.30.0210	ribosomal RNA adenine dimethylase family protein, putative	0	0	0	2	3	1
LinJ.35.1220	Degradation arginine-rich protein for mis-folding, putative	0	0	0	3	2	1
LinJ.36.4230	metallo-peptidase, Clan MC, Family M14, putative	0	0	0	2	3	1
LinJ.10.0560	glycerol-3-phosphate dehydrogenase [NAD+], glycosomal	0	3	0	1	0	0.8
LinJ.07.0700	vacuolar-type Ca2+-ATPase, putative (fragment)	4	0	0	0	0	0.8
LinJ.16.1510	paraflagellar rod protein 2C	4	0	0	0	0	0.8
LinJ.08.1220	amidinotransferase, putative	0	2	2	0	0	0.8
LinJ.25.1680	hypothetical protein, conserved	0	2	0	1	1	0.8
LinJ.21.1590	ATP synthase, putative	0	4	0	0	0	0.8
LinJ.20.1320	calpain-like cysteine peptidase, putative	0	1	2	1	0	0.8
LinJ.18.0560	vacuolar ATP synthase subunit c, putative	0	3	1	0	0	0.8
LinJ.21.2070	proteasome alpha 2 subunit, putative	0	2	1	1	0	0.8
LinJ.01.0490	fatty acyl CoA syntetase 1, putative	0	1	3	0	0	0.8
LinJ.29.2140	5'-AMP-activated protein kinase catalytic subunit alpha, putative	0	0	0	4	0	0.8
LinJ.20.1720	amidohydrolase, putative	0	2	2	0	0	0.8
LinJ.35.0990	aldose 1-epimerase, putative	0	1	2	1	0	0.8
LinJ.25.1600	mitochondrial RNA binding complex 1 subunit, putative	0	2	2	0	0	0.8
LinJ.33.2400	hypothetical protein, conserved	0	2	2	0	0	0.8
LinJ.18.1570	nonspecific nucleoside hydrolase	0	0	4	0	0	0.8
LinJ.12.0610	ser/thr protein phosphatase, putative	0	2	2	0	0	0.8
LinJ.13.1360	squalene monooxygenase-like protein	0	2	0	2	0	0.8
LinJ.17.0880	ysine decarboxylase-like protein	0	2	2	0	0	0.8
LinJ.16.1230	delta-coat protein, putative	0	2	2	0	0	0.8
LinJ.03.0180	U2 splicing auxiliary factor, putative	0	0	0	2	2	0.8
LinJ.03.0260	FYVE zinc finger/Apolipoprotein A1/A4/E domain containing protein, putative	0	2	2	0	0	0.8
LinJ.21.0980	hypoxanthine-guanine phosphoribosyltransferase	0	2	2	0	0	0.8
LinJ.35.0770	proteasome activator protein pa26, putative	0	3	1	0	0	0.8
LinJ.36.4180	ATP-dependent protease subunit HslV, putative	0	2	1	1	0	0.8
LinJ.04.0570	spermidine synthase, putative	0	2	2	0	0	0.8
LinJ.08.0830	mitochondrial DNA polymerase beta	0	2	1	0	1	0.8
LinJ.35.3590	pre-rRNA-processing protein PNO1, putative	0	0	0	2	2	0.8
LinJ.03.0150	ATP-binding cassette protein subfamily F, member 1, putative	0	0	0	2	2	0.8
LinJ.29.0060	tryptophanyl-tRNA synthetase, putative	0	0	3	1	0	0.8
LinJ.27.1920	GMP-PDE, delta subunit, putative	0	2	2	0	0	0.8
LinJ.15.1170	cyclic nucleotide-binding domain containing protein, putative	0	2	2	0	0	0.8
LinJ.32.1260	proteasome regulatory non-ATP-ase subunit, putative	0	2	2	0	0	0.8
LinJ.10.0540	mitogen-activated protein kinase 3, putative	0	3	1	0	0	0.8
LinJ.32.1660	phosphomannose isomerase	0	1	3	0	0	0.8
LinJ.15.0370	Isoprenylcysteine alpha-carbonyl methylesterase, putative	0	0	0	2	2	0.8
LinJ.01.0510	long-chain-fatty-acid-CoA ligase, putative	0	2	2	0	0	0.8
LinJ.28.1210	WD domain, G-beta repeat, putative	0	1	2	0	1	0.8
LinJ.30.2840	hypothetical protein, conserved	0	0	0	1	3	0.8
LinJ.26.0310	C-1-tetrahydrofolate synthase, cytoplasmic, putative	0	4	0	0	0	0.8
LinJ.20.1330	nucleosome assembly protein (NAP), putative	0	3	1	0	0	0.8
LinJ.32.3200	leucine-rich repeat protein, putative	0	4	0	0	0	0.8
LinJ.11.1140	protein transport protein SEC31, putative (fragment)	0	3	1	0	0	0.8
LinJ.24.1910	lysophospholipase, putative	0	2	2	0	0	0.8
LinJ.21.0830	hypothetical protein, conserved	0	0	0	2	2	0.8
LinJ.32.2410	heat shock protein Hsp20, putative	2	2	0	0	0	0.8
LinJ.06.0670	lanosterol synthase, putative	0	1	3	0	0	0.8
LinJ.21.1280	kinesin, putative	0	0	0	0	4	0.8
LinJ.33.2430	udp-glc 4'-epimerase, putative	0	2	2	0	0	0.8
LinJ.28.2360	ribosomal protein S29, putative	0	0	0	3	1	0.8
LinJ.34.4140	coatomer alpha subunit, putative	0	2	1	1	0	0.8
LinJ.23.0930	mitochondrial RNA binding protein, putative	0	1	3	0	0	0.8
LinJ.29.0340	Putative GTPase activating protein for Arf, putative	0	0	4	0	0	0.8
LinJ.07.0910	flavoprotein subunit-like protein	0	0	3	1	0	0.8
LinJ.32.3930	kinetoplast-associated protein 3, putative	0	0	0	2	2	0.8
LinJ.34.0560	Gamma-soluble NSF attachment protein (SNAP-gamma) (N-ethylmaleimide-sensitive factor attachment prot...	0	0	0	2	2	0.8
LinJ.35.4940	TPR repeat, putative	0	3	1	0	0	0.8
LinJ.36.5830	adenylyl cyclase-associated protein, putative	0	2	2	0	0	0.8
LinJ.12.0720	Flagellum attachment zone protein 2	0	0	0	1	3	0.8
LinJ.33.1020	hypothetical protein, conserved	0	0	0	2	2	0.8
LinJ.03.0300	hypothetical protein, conserved	4	0	0	0	0	0.8
LinJ.07.0250	pitrilysin-like metalloprotease	0	2	2	0	0	0.8
LinJ.09.0020	hypothetical protein, conserved	0	0	0	4	0	0.8
LinJ.10.1110	RNA-binding protein-like protein	0	0	0	2	2	0.8
LinJ.13.0570	Metallopeptidase family M24, putative	0	1	3	0	0	0.8
LinJ.17.1140	hydrolase-like protein	0	0	0	2	2	0.8
LinJ.27.1970	ribonucleoside-diphosphate reductase small chain, putative	0	4	0	0	0	0.8
LinJ.28.1460	haloacid dehalogenase-like hydrolase-like protein	0	3	1	0	0	0.8
LinJ.28.2500	Cactus-binding C-terminus of cactin protein, putative	0	0	0	2	2	0.8
LinJ.29.0810	U-box domain protein, putative	0	3	1	0	0	0.8
LinJ.29.1890	paraflagellar rod protein 1D, putative	0	2	2	0	0	0.8
LinJ.33.1700	hypothetical protein, conserved	0	0	0	2	2	0.8
LinJ.34.0250	intraflagellar transport protein 81, putative	0	3	1	0	0	0.8
LinJ.35.0880	hypothetical protein, conserved	0	0	0	2	2	0.8
LinJ.35.1410	hypothetical protein, conserved	0	0	0	2	2	0.8
LinJ.08.1290	beta tubulin	0	0	0	2	1	0.6
LinJ.20.0110	phosphoglycerate kinase C, glycosomal	2	0	0	1	0	0.6
LinJ.35.0070	prohibitin, putative	0	3	0	0	0	0.6
LinJ.35.0360	enoyl-CoA hydratase/isomerase family protein, conserved	0	2	1	0	0	0.6
LinJ.34.3960	Protein of unknown function (DUF1620), putative	0	3	0	0	0	0.6
LinJ.35.1000	aldose 1-epimerase-like protein	0	2	1	0	0	0.6
LinJ.26.0780	glutathione peroxidase-like protein, putative	0	0	0	1	2	0.6
LinJ.33.3360	beta prime cop protein, putative	0	3	0	0	0	0.6
LinJ.05.0280	protein tyrosine phosphatase, putative	0	2	1	0	0	0.6
LinJ.06.0950	hypothetical protein, conserved	0	1	2	0	0	0.6
LinJ.30.2220	endosomal trafficking protein RME-8, putative	3	0	0	0	0	0.6
LinJ.18.0820	hypothetical protein, conserved	3	0	0	0	0	0.6
LinJ.34.2530	eukaryotic translation initiation factor 3 subunit g	0	2	1	0	0	0.6
LinJ.12.0007	MAR1 ribonuclease, putative	0	2	0	1	0	0.6
LinJ.23.0020	hypothetical protein, conserved	0	2	1	0	0	0.6
LinJ.15.1100	tryparedoxin peroxidase	3	0	0	0	0	0.6
LinJ.36.6530	chaperone protein DnaJ, putative	0	2	1	0	0	0.6
LinJ.17.0980	hypothetical protein, conserved	3	0	0	0	0	0.6
LinJ.22.0013	GMP synthase [glutamine-hydrolysing]	0	1	2	0	0	0.6
LinJ.36.4680	hypothetical protein, conserved	0	0	0	0	3	0.6
LinJ.30.2590	formate--tetrahydrofolate ligase	0	2	0	1	0	0.6
LinJ.06.0140	proteasome beta 6 subunit, putative	0	0	0	2	1	0.6
LinJ.03.0240	ribosomal protein L38, putative	0	0	0	2	1	0.6
LinJ.34.0570	Cysteine leucine rich protein	0	0	3	0	0	0.6
LinJ.34.1360	PTP1-interacting protein, 39 kDa, putative	0	2	1	0	0	0.6
LinJ.28.0520	saccharopine dehydrogenase, putative	0	0	0	1	2	0.6
LinJ.16.0120	Phosphotransferase enzyme family, putative	0	0	0	1	2	0.6
LinJ.08.0420	WD domain, G-beta repeat, putative	0	3	0	0	0	0.6
LinJ.29.0020	transcription factor-like protein	0	1	2	0	0	0.6
LinJ.05.0030	ras-like small GTPases, putative	0	2	1	0	0	0.6
LinJ.27.0430	ribokinase, putative	0	0	0	1	2	0.6
LinJ.35.3070	phospholipase A1, putative	0	0	0	2	1	0.6
LinJ.03.0600	mitochondrial protein 99, putative	0	2	1	0	0	0.6
LinJ.32.0280	hypothetical protein, conserved	0	1	2	0	0	0.6
LinJ.19.1440	hypothetical protein, conserved	0	2	1	0	0	0.6
LinJ.16.1390	cytochrome c, putative	0	2	1	0	0	0.6
LinJ.16.0240	protein tyrosine phosphatase-like protein	0	2	1	0	0	0.6
LinJ.35.3420	hypothetical protein, conserved	0	3	0	0	0	0.6
LinJ.14.1350	ubiquitin/ribosomal protein S27a, putative	0	0	0	2	1	0.6
LinJ.35.4870	BRCA1 C Terminus (BRCT) domain containing protein, putative	0	2	1	0	0	0.6
LinJ.10.1460	fatty acid desaturase, putative	0	0	0	1	2	0.6
LinJ.22.0310	40S ribosomal protein S15, putative	0	0	0	2	1	0.6
LinJ.29.1190	Ankyrin repeats (3 copies), putative	0	2	1	0	0	0.6
LinJ.21.0440	Protein of unknown function (DUF667), putative	0	0	0	3	0	0.6
LinJ.24.0530	DNAJ domain protein, putative	0	0	0	1	2	0.6
LinJ.28.1900	DNA topoisomerase III, putative	0	1	2	0	0	0.6
LinJ.06.1110	deoxyribose-phosphate aldolase, putative	0	2	1	0	0	0.6
LinJ.11.0710	anion-transporting ATPase-like protein	0	3	0	0	0	0.6
LinJ.17.1340	hypothetical protein, conserved	0	0	2	1	0	0.6
LinJ.09.0770	cleavage and polyadenylation specificity factor 30 kDa subunit, putative	0	2	1	0	0	0.6
LinJ.10.0510	metallo-peptidase, Clan MA(M), Family M8	0	3	0	0	0	0.6
LinJ.32.1150	HECT-domain (ubiquitin-transferase), putative	3	0	0	0	0	0.6
LinJ.24.0600	hypothetical protein, unknown function	0	1	2	0	0	0.6
LinJ.34.0400	hypothetical protein, unknown function	0	1	2	0	0	0.6
LinJ.32.0220	Histone chaperone Rttp106-like, putative	0	0	0	2	1	0.6
LinJ.06.1220	Nuclear Dbf2-related kinase	0	1	2	0	0	0.6
LinJ.17.0140	receptor-type adenylate cyclase b	0	2	1	0	0	0.6
LinJ.33.3000	cysteine peptidase, Clan CA, family C51, putative	0	2	1	0	0	0.6
LinJ.16.0090	Galactose oxidase, central domain/Domain of unknown function (DUF4110), putative	0	0	0	2	1	0.6
LinJ.15.0310	replication Factor A 28 kDa subunit, putative	0	2	1	0	0	0.6
LinJ.22.0350	Putative tRNA binding domain containing protein, putative	0	3	0	0	0	0.6
LinJ.16.0540	dihydroorotate dehydrogenase (fumarate)	0	1	2	0	0	0.6
LinJ.30.3750	Protein of unknown function (DUF3808), putative	0	2	0	1	0	0.6
LinJ.29.2250	C-8 sterol isomerase-like protein	0	0	0	1	2	0.6
LinJ.31.0060	cyclophilin 5, putative	0	2	1	0	0	0.6
LinJ.26.0600	hypothetical protein, conserved	0	2	1	0	0	0.6
LinJ.36.1710	poly-zinc finger protein 2, putative	0	3	0	0	0	0.6
LinJ.18.0280	hypothetical protein, conserved	0	2	1	0	0	0.6
LinJ.28.2120	hypothetical protein, conserved	0	0	3	0	0	0.6
LinJ.09.0790	ubiquitin ligase, putative	0	3	0	0	0	0.6
LinJ.36.3220	fibrillarin	0	2	1	0	0	0.6
LinJ.08.0810	hypothetical protein, unknown function	0	0	0	3	0	0.6
LinJ.09.0720	prefoldin subunit 2, putative	0	2	1	0	0	0.6
LinJ.11.0470	pumillio protein 10, putative	0	2	1	0	0	0.6
LinJ.22.0330	Acetyltransferase (GNAT) family, putative	0	3	0	0	0	0.6
LinJ.32.1400	cleavage and polyadenylation specificity factor- like protein	0	3	0	0	0	0.6
LinJ.02.0330	casein kinase II, alpha chain, putative	0	3	0	0	0	0.6
LinJ.05.0970	3-mercaptopyruvate sulfurtransferase	0	2	1	0	0	0.6
LinJ.30.3050	hypothetical protein, conserved	0	0	0	2	1	0.6
LinJ.30.3110	tRNA (Guanine-1)-methyltransferase, putative	0	0	0	2	1	0.6
LinJ.20.0650	MORN repeat, putative	0	0	0	3	0	0.6
LinJ.33.2020	ribosome assembly protein RRB1, putative	0	0	0	2	1	0.6
LinJ.18.1280	mitochondrial carrier protein, putative	3	0	0	0	0	0.6
LinJ.24.1630	hypothetical protein, conserved	3	0	0	0	0	0.6
LinJ.02.0170	phosphoglycan beta 1,3 galactosyltransferase	0	0	0	1	2	0.6
LinJ.07.0780	topoisomerase-related function protein-like protein	0	3	0	0	0	0.6
LinJ.09.1000	O-phosphoseryl-tRNA(Sec) selenium transferase, putative	0	0	0	3	0	0.6
LinJ.10.1200	PAB1-binding protein , putative	0	3	0	0	0	0.6
LinJ.14.0350	threonine synthase, putative	0	3	0	0	0	0.6
LinJ.16.0970	methyltransferase domain containing protein, putative	0	0	0	2	1	0.6
LinJ.16.1700	eukaryotic translation initiation factor 4 gamma 3	0	2	1	0	0	0.6
LinJ.19.1060	hypothetical protein, conserved	3	0	0	0	0	0.6
LinJ.23.1180	hypothetical protein, conserved	0	2	1	0	0	0.6
LinJ.24.1160	actin-interacting protein-like protein	0	0	3	0	0	0.6
LinJ.24.2410	mitogen-activated protein kinase	0	2	1	0	0	0.6
LinJ.25.0290	RNA-binding protein, putative	0	3	0	0	0	0.6
LinJ.26.1520	glutaredoxin, putative	0	0	0	1	2	0.6
LinJ.28.1040	Tctex-1 family, putative	0	0	0	1	2	0.6
LinJ.28.2560	WW domain containing protein, putative	0	3	0	0	0	0.6
LinJ.32.1210	hypothetical protein, conserved	0	3	0	0	0	0.6
LinJ.33.1090	hypothetical protein, conserved	0	2	1	0	0	0.6
LinJ.33.3230	Flagellar Member 8	0	3	0	0	0	0.6
LinJ.36.1960	CBF/Mak21 family, putative	0	1	2	0	0	0.6
LinJ.36.4890	hypothetical protein, conserved	0	0	0	2	1	0.6
LinJ.36.6340	rab-like GTPase activating protein, putative	0	0	0	2	1	0.6
LinJ.36.6650	GTPase activating protein, putative	0	3	0	0	0	0.6
LinJ.16.1710	prohibitin	2	0	0	0	0	0.4
LinJ.09.1110	MSP (Major sperm protein) domain containing protein, putative	2	0	0	0	0	0.4
LinJ.19.0100	hypothetical protein, conserved	2	0	0	0	0	0.4
LinJ.30.2360	sphingosine 1-phosphate lyase, putative	2	0	0	0	0	0.4
LinJ.32.1920	iron superoxide dismutase, putative	0	0	0	1	1	0.4
LinJ.24.1810	folate-binding protein YgfZ, putative	0	0	0	2	0	0.4
LinJ.25.0500	RNA-binding protein, putative, UPB1	0	0	0	2	0	0.4
LinJ.15.0810	protein kinase, putative	2	0	0	0	0	0.4
LinJ.21.0900	Temperature dependent protein affecting M2 dsRNA replication, putative	2	0	0	0	0	0.4
LinJ.16.0530	hypothetical protein, conserved	0	0	2	0	0	0.4
LinJ.35.1140	oligosaccharyl transferase-like protein	0	2	0	0	0	0.4
LinJ.03.0520	serine peptidase, Clan SJ, family S16, putative	0	0	2	0	0	0.4
LinJ.21.0990	xanthine phosphoribosyltransferase	0	0	0	2	0	0.4
LinJ.24.0440	Protein of unknown function (DUF3184), putative	2	0	0	0	0	0.4
LinJ.34.2970	NAD dependent epimerase/dehydratase family, putative	0	0	0	2	0	0.4
LinJ.14.0390	hypothetical protein, conserved	2	0	0	0	0	0.4
LinJ.10.0110	hypothetical protein, conserved	0	0	0	2	0	0.4
LinJ.22.1210	farnesyl pyrophosphate synthase	0	0	2	0	0	0.4
LinJ.12.0730	NADH:flavin oxidoreductase/NADH oxidase, putative	0	2	0	0	0	0.4
LinJ.21.0700	phosphoglucomutase, putative	0	2	0	0	0	0.4
LinJ.36.4570	Regulatory particle triple-A ATPase subunit 6	0	0	2	0	0	0.4
LinJ.07.1210	cation-transporting ATPase, putative	0	2	0	0	0	0.4
LinJ.21.2200	proteasome subunit alpha type-5, putative	0	0	0	1	1	0.4
LinJ.16.1380	cytochrome c, putative	0	0	0	1	1	0.4
LinJ.33.2700	metallo-peptidase, Clan MF, Family M17	0	0	2	0	0	0.4
LinJ.34.0510	importin beta-1 subunit, putative	0	2	0	0	0	0.4
LinJ.18.0010	kinetoplast polyadenylation/uridylation factor 1	0	2	0	0	0	0.4
LinJ.36.2280	transmembrane emp24 domain-containing protein	2	0	0	0	0	0.4
LinJ.06.1090	protein disulfide isomerase	0	0	0	1	1	0.4
LinJ.21.1160	histone H2A	0	2	0	0	0	0.4
LinJ.15.0090	ATP-dependent protease ATPase subunit HslU1, putative	2	0	0	0	0	0.4
LinJ.09.0430	catalytic subunit of the vacuolar transporter chaperone 4, putative	2	0	0	0	0	0.4
LinJ.35.1230	short chain dehydrogenase, putative	0	2	0	0	0	0.4
LinJ.33.0300	hypothetical protein, conserved	0	0	0	2	0	0.4
LinJ.34.1590	hypothetical protein, conserved	0	2	0	0	0	0.4
LinJ.35.1150	oligosaccharyl transferase-like protein	0	0	0	2	0	0.4
LinJ.36.1730	proteasome subunit beta type-5, putative	0	2	0	0	0	0.4
LinJ.35.4780	Hsp70 protein, putative	0	0	0	2	0	0.4
LinJ.06.0260	5'-3' exoribonuclease A, putative	0	2	0	0	0	0.4
LinJ.27.0940	vesicular-fusion ATPase-like protein, putative	0	0	2	0	0	0.4
LinJ.07.1150	RNA binding protein-like protein	2	0	0	0	0	0.4
LinJ.35.0140	hypothetical protein, conserved	0	0	0	2	0	0.4
LinJ.25.1170	cytochrome oxidase subunit VII	2	0	0	0	0	0.4
LinJ.28.1960	methylthioribulose-1-phosphate dehydratase, putative	0	2	0	0	0	0.4
LinJ.31.2350	ADP-ribosylation factor, putative	2	0	0	0	0	0.4
LinJ.15.1530	ribosomal protein S6, putative	0	0	0	2	0	0.4
LinJ.33.1210	pumilio protein 6, putative	2	0	0	0	0	0.4
LinJ.34.3630	TPR repeat, putative	0	0	2	0	0	0.4
LinJ.15.0850	peroxisomal membrane protein (Pex16), putative	2	0	0	0	0	0.4
LinJ.35.2490	Fumarylacetoacetate (FAA) hydrolase family, putative	0	0	2	0	0	0.4
LinJ.36.3430	60S ribosomal protein L22, putative	0	0	0	2	0	0.4
LinJ.35.0330	short chain dehydrogenase, putative	0	2	0	0	0	0.4
LinJ.29.0230	protein transport protein Sec24A, putative	0	2	0	0	0	0.4
LinJ.24.2110	3-oxoacyl-(acyl-carrier protein) reductase, putative	0	2	0	0	0	0.4
LinJ.29.2410	ubiquitin carboxyl-terminal hydrolase, putative	0	0	2	0	0	0.4
LinJ.36.2040	inosine-guanosine transporter	0	2	0	0	0	0.4
LinJ.34.1110	uracil phosphoribosyltransferase, putative	0	0	0	1	1	0.4
LinJ.31.0410	Calpain-like protein 2	0	0	2	0	0	0.4
LinJ.05.0450	hypothetical protein, conserved	0	2	0	0	0	0.4
LinJ.29.2450	nucleosome assembly protein (NAP), putative	0	2	0	0	0	0.4
LinJ.30.0050	MATH domain containing protein, putative	2	0	0	0	0	0.4
LinJ.35.0050	2-oxoisovalerate dehydrogenase beta subunit, mitochondrial precursor, putative	0	0	2	0	0	0.4
LinJ.35.0780	AMP-activated protein kinase, gamma regulatory subunit	0	2	0	0	0	0.4
LinJ.21.1150	Aminoacyl-tRNA editing domain containing protein, putative	2	0	0	0	0	0.4
LinJ.16.0780	N-terminal region of Chorein, a TM vesicle-mediated sorter, putative	0	0	0	1	1	0.4
LinJ.16.1170	tyrosyl or methionyl-tRNA synthetase-like protein	0	2	0	0	0	0.4
LinJ.23.1120	metallo-peptidase, Clan MF, Family M17	0	0	0	1	1	0.4
LinJ.34.4090	Unc104-like kinesin, putative	0	0	0	1	1	0.4
LinJ.35.5200	tRNA (guanine-N(7)-)-methyltransferase, putative	0	0	0	1	1	0.4
LinJ.05.0380	microtubule-associated protein, putative	0	2	0	0	0	0.4
LinJ.35.1260	thioredoxin-like protein	0	0	0	1	1	0.4
LinJ.29.1850	histone H2A, putative	0	0	0	1	1	0.4
LinJ.30.2870	hypothetical protein, conserved	0	0	2	0	0	0.4
LinJ.32.0660	AmmeMemoRadiSam system protein A/uncharacterized protein, PH0010 family, putative	0	0	2	0	0	0.4
LinJ.32.3920	kinetoplast-associated protein p18-2, putative	0	0	0	0	2	0.4
LinJ.06.1010	Leucine Rich Repeat, putative	0	0	0	2	0	0.4
LinJ.26.1280	hypothetical protein, conserved	0	0	0	0	2	0.4
LinJ.29.0250	RIO1 family, putative	0	0	0	0	2	0.4
LinJ.25.2470	Pumilio homology domain family member 8	0	0	2	0	0	0.4
LinJ.21.0370	hypothetical protein, conserved	2	0	0	0	0	0.4
LinJ.34.4120	nucleolar protein family a, putative	0	2	0	0	0	0.4
LinJ.07.1330	N-terminal region of Chorein, a TM vesicle-mediated sorter, putative	2	0	0	0	0	0.4
LinJ.20.0330	leucine-rich repeat-containing protein	2	0	0	0	0	0.4
LinJ.34.3450	transmembrane/endomembrane-like protein	2	0	0	0	0	0.4
LinJ.36.1230	hypothetical protein, conserved	2	0	0	0	0	0.4
LinJ.36.3320	CobW/HypB/UreG, nucleotide-binding domain containing protein, putative	2	0	0	0	0	0.4
LinJ.13.0530	hypothetical protein, conserved	2	0	0	0	0	0.4
LinJ.13.1110	nucleobase transporter	2	0	0	0	0	0.4
LinJ.20.1260	hypothetical protein, conserved	2	0	0	0	0	0.4
LinJ.32.3670	RNA-binding, protein, putative	2	0	0	0	0	0.4
LinJ.21.1510	hypothetical protein, conserved	0	2	0	0	0	0.4
LinJ.02.0320	hypothetical protein, conserved	2	0	0	0	0	0.4
LinJ.10.0010	phosphate-Repressible Phosphate Permease-like protein (fragment)	2	0	0	0	0	0.4
LinJ.11.0510	transcription modulator/accessory protein, putative	0	0	2	0	0	0.4
LinJ.12.0400	hypothetical protein, conserved	0	0	0	0	2	0.4
LinJ.14.1420	delta-4 fatty acid desaturase, putative	2	0	0	0	0	0.4
LinJ.15.0890	hypothetical protein, conserved	2	0	0	0	0	0.4
LinJ.17.0940	hypothetical protein, conserved	0	2	0	0	0	0.4
LinJ.19.1150	hypothetical protein, conserved	0	0	0	2	0	0.4
LinJ.21.1060	hypothetical protein, conserved	2	0	0	0	0	0.4
LinJ.21.1740	hypothetical protein, conserved	0	2	0	0	0	0.4
LinJ.22.0020	hypothetical protein, conserved	0	2	0	0	0	0.4
LinJ.23.0130	Concanavalin A-like lectin/glucanases superfamily/Beige/BEACH domain containing protein, putative	2	0	0	0	0	0.4
LinJ.23.0800	exocyst complex component Sec10, putative	2	0	0	0	0	0.4
LinJ.23.1190	hypothetical protein, unknown function	0	2	0	0	0	0.4
LinJ.26.1270	Cupin-like domain containing protein, putative	0	2	0	0	0	0.4
LinJ.27.0320	TATA-binding protein interacting (TIP20), putative	0	0	2	0	0	0.4
LinJ.27.1520	Eukaryotic translation initiation factor 4E-1	0	2	0	0	0	0.4
LinJ.27.1940	D-lactate dehydrogenase-like protein	0	0	0	2	0	0.4
LinJ.29.0140	DNA-directed RNA polymerase II subunit 3, putative	0	0	2	0	0	0.4
LinJ.30.2380	ADP-ribosylation factor-like protein	0	2	0	0	0	0.4
LinJ.31.0610	amino acid transporter aATP11, putative	2	0	0	0	0	0.4
LinJ.31.2270	hypothetical protein, unknown function	0	0	0	0	2	0.4
LinJ.32.0900	polypyrimidine tract-binding protein, putative	0	2	0	0	0	0.4
LinJ.32.3090	hypothetical protein, conserved	0	0	0	0	2	0.4
LinJ.34.2190	dolichyl-P-Man:GDP-Man1GlcNAc2-PP-dolichyl alpha-1,3-mannosyltransferase, putative	0	0	0	0	2	0.4
LinJ.34.2360	flagellar attachment zone protein, putative	0	0	2	0	0	0.4
LinJ.35.1120	Rdx family, putative	2	0	0	0	0	0.4
LinJ.35.1600	Nucleoporin NUP82	0	0	2	0	0	0.4
LinJ.35.2990	Leucine carboxyl methyltransferase/Cupin-like domain containing protein, putative	2	0	0	0	0	0.4
LinJ.35.4000	U5 snRNA-associated splicing factor	0	0	0	2	0	0.4
LinJ.35.5390	hypothetical protein, conserved	0	2	0	0	0	0.4
LinJ.36.0400	phosphatidylinositol-4-phosphate 5-kinase-like protein	2	0	0	0	0	0.4
LinJ.36.0610	hypothetical protein, conserved	0	0	0	0	2	0.4
LinJ.36.1500	N-terminal region of Chorein, a TM vesicle-mediated sorter, putative	2	0	0	0	0	0.4
LinJ.36.3550	ribosomal protein L29, putative	0	2	0	0	0	0.4
LinJ.36.5380	kinesin-D	0	0	2	0	0	0.4
LinJ.36.6580	Phosphatidylinositol 3-kinase tor1	2	0	0	0	0	0.4
LinJ.23.1910	V-type proton ATPase subunit a, putative	0	0	0	1	0	0.2
LinJ.30.1510	kinesin, putative	0	0	0	1	0	0.2
LinJ.30.3780	60S acidic ribosomal protein P2, putative	0	0	0	1	0	0.2
LinJ.10.0960	small GTP-binding protein Rab11, putative	0	0	0	0	1	0.2
LinJ.23.1680	succinate dehydrogenase and fumarate reductase iron-sulfur protein, putative	0	0	0	1	0	0.2
LinJ.24.2300	60S ribosomal protein L12, putative	0	0	0	1	0	0.2
LinJ.27.0250	kinetoplast-associated protein-like protein (fragment)	0	0	0	1	0	0.2
LinJ.34.3810	nucleolar protein family a member-like protein	0	0	0	1	0	0.2
LinJ.35.2780	acyl-CoA dehydrogenase, putative	0	0	0	1	0	0.2
LinJ.31.2980	oxidoreductase, putative	0	0	0	0	1	0.2
LinJ.10.0200	Mitogen-activated protein kinase 10, putative	0	0	0	0	1	0.2
LinJ.29.1950	dihydrolipoamide dehydrogenase, putative	0	0	0	1	0	0.2
LinJ.22.0600	NADH-cytochrome b5 reductase, putative	0	0	0	0	1	0.2
LinJ.08.0520	ribose-phosphate pyrophosphokinase, putative	0	0	0	1	0	0.2
LinJ.21.0960	metallo-peptidase, Clan MG, Family M24	0	0	0	1	0	0.2
LinJ.28.2350	Mannosyl oligosaccharide glucosidase, putative	0	0	0	1	0	0.2
LinJ.07.0010	Ubiquitin-like modifier-activating enzyme ATG7, putative	0	0	0	0	1	0.2
LinJ.16.1050	Protein of unknown function (DUF3184), putative	0	0	0	0	1	0.2
LinJ.28.0740	btb/poz domain containing protein, putative	0	0	0	0	1	0.2
LinJ.32.2950	RNA-binding protein, putative	0	0	0	1	0	0.2
LinJ.34.3580	phosphomannomutase-like protein	0	0	0	0	1	0.2

## Sheet: LiVCP_Coverage
		22768	22176	21955	21116	20886	20721	20310	Average VCP
LinJ.36.1420	Valosin-containing protein, putative	0.8	0.771	0.808	0.443	0.585	0.811	0.702	0.702857
LinJ.05.1040	stomatin-like protein 2	0.535	0.695	0.669	0.28	0.322	0.58	0.118	0.457
LinJ.36.2850	mitochondrial ATP-dependent zinc metallopeptidase, putative (FtsH protease)	0.518	0.49	0.459	0.0981	0.208	0.419	0.0963	0.326914		Legend
LinJ.05.1200	protein phosphatase type 1 regulator-like protein (SDS22)	0.485	0.427	0.497	0.119	0.0758	0.225	0.495	0.331971			Filter 1 - Average of unrelated peptide count higher than 3.6
LinJ.35.1960	ubx domain containing protein, putative (FAS-associated factor 2; Faf2)	0.404	0.334	0.277	0.241	0.401	0.358	0.274	0.327			Filter 2 - Average of unrelated peptide count higher than 0.0
LinJ.22.0200	SEP domain containing protein, putative (p47)	0.675	0.553	0.561	0.0912	0	0.342	0.345	0.366743			Proteins with average peptide count >= 2.0 peptides
LinJ.24.1650	UBA/TS-N domain containing protein, putative	0.222	0.202	0.298	0.177	0.199	0.283	0.316	0.242429
LinJ.36.5080	hypothetical protein, conserved	0.515	0.113	0.266	0	0	0.244	0.0246	0.166086
LinJ.36.6780	ubiquitin fusion degradation protein, putative (Ufd1)	0.249	0.505	0.338	0.166	0	0.206	0.194	0.236857
LinJ.25.1320	NPL4 family, putative	0.219	0.368	0.251	0.113	0	0.138	0.113	0.171714
LinJ.03.0250	hypothetical protein, conserved	0.325	0.318	0.175	0	0	0.159	0	0.139571
LinJ.15.1570	hypothetical protein, conserved	0.332	0.267	0.199	0	0	0	0	0.114
LinJ.11.0920	PUB domain containing protein - putative (Pub2)	0	0.152	0.0694	0	0	0.0532	0.144	0.0598
LinJ.09.1060	PUB domain containing protein, putative (Pub1)	0.263	0.144	0.196	0	0.106	0	0.122	0.118714
LinJ.17.0230	tetratricopeptide repeat, putative	0.142	0.114	0.142	0	0	0.123	0	0.0744286
LinJ.34.0900	serine/threonine-protein phosphatase PP1, putative	0	0.105	0.199	0	0	0	0.247	0.0787143
LinJ.36.4740	hypothetical protein, conserved	0.0493	0.0854	0.0721	0	0	0	0	0.0295429
LinJ.28.0730	serine/threonine protein phosphatase catalytic subunit (Glc7/PP1-B), putative	0.163	0.0764	0.252	0	0	0.0797	0	0.0815857
LinJ.36.2570	hypothetical protein, conserved	0	0.337	0	0.0745	0	0.224	0.0941	0.104229
LinJ.07.0840	protein phosphatase inhibitor, putative (Ypi1)	0.333	0	0.22	0	0	0.333	0.333	0.174143
LinJ.18.1510	P-type H+-ATPase, putative	0.037	0	0	0	0	0.0462	0.0246	0.0154
LinJ.29.2220	Present in the outer mitochondrial membrane	0	0.155	0	0	0	0.0328	0	0.0268286
LinJ.07.0450	Uncharacterised protein family (UPF0172), putative (ER membrane)	0.0945	0.228	0.11	0	0	0.161	0	0.0847857
LinJ.36.6280	hypothetical protein, conserved	0	0.184	0	0	0	0.101	0	0.0407143
LinJ.26.1950	microtubule-associated protein, putative	0	0	0.00829	0	0	0.0308	0.00987	0.00699429
LinJ.23.1910	V-type proton ATPase subunit a, putative	0.0929	0.0555	0.0774	0	0	0.0116	0	0.0339143
LinJ.16.1710	prohibitin	0.104	0.228	0.358	0.104	0	0.522	0	0.188
LinJ.09.1110	MSP (Major sperm protein) domain containing protein, putative	0	0.212	0	0	0	0	0.288	0.0714286
LinJ.08.1290	beta tubulin	0.467	0.562	0.445	0.183	0.28	0.49	0.456	0.411857
LinJ.35.0070	prohibitin, putative	0.158	0.39	0.315	0	0.188	0.329	0	0.197143
LinJ.20.0110	phosphoglycerate kinase C, glycosomal	0.071	0.138	0.119	0	0	0.0668	0.136	0.0758286
LinJ.34.3960	Protein of unknown function (DUF1620), putative	0.0331	0	0.0368	0	0.0748	0.0454	0	0.0271571
LinJ.02.0710	dipeptylcarboxypeptidase	0.114	0.215	0.0546	0	0	0	0	0.0548
LinJ.09.0950	polyubiquitin	0.0647	0.0647	0.0647	0.0358	0.0185	0.0566	0.0566	0.0516571
LinJ.12.0620	cytochrome oxidase subunit IV, putative	0	0.198	0.0845	0	0	0.0875	0	0.0528571
LinJ.35.4830	cyclophilin 40	0.161	0.11	0.138	0	0	0	0	0.0584286
LinJ.35.4500	mitochondrial phosphate transporter, putative	0.0726	0.142	0.11	0	0	0	0	0.0463714
LinJ.18.0210	Activator of Hsp90 ATPase, N-terminal/Activator of Hsp90 ATPase homolog 1-like protein, putative	0.0484	0.12	0.0741	0	0	0	0	0.0346429
LinJ.06.0370	glutamine synthetase, putative	0.0434	0.0971	0.095	0	0	0	0	0.0336429
LinJ.13.1090	adenylosuccinate synthetase, putative	0	0.186	0.0845	0	0	0	0	0.0386429
LinJ.36.6170	hypothetical protein, conserved	0	0.19	0.195	0	0	0	0	0.055
LinJ.33.0260	thiol-dependent reductase 1	0.0489	0.14	0.0822	0	0	0	0	0.0387286
LinJ.34.0080	glucose-6-phosphate 1-dehydrogenase, putative	0	0.137	0.135	0	0	0	0	0.0388571
LinJ.32.1910	iron superoxide dismutase, putative	0.287	0.282	0.169	0	0	0	0	0.105429
LinJ.02.0430	Mitochondrial outer membrane protein porin, putative	0.206	0.117	0.117	0	0	0	0.055	0.0707143
LinJ.02.0340	proteasome regulatory non-ATPase subunit 6, putative	0.0567	0.121	0.18	0	0	0	0	0.0511
LinJ.14.1400	serine hydroxymethyltranferase (SHMT-S)	0.123	0.267	0	0	0	0	0	0.0557143
LinJ.21.0840	proteasome regulatory non-ATP-ase subunit 5, putative	0.0359	0.103	0.0485	0	0	0	0	0.0267714
LinJ.26.2000	methyltransferase domain containing protein, putative	0	0.163	0.143	0	0	0	0	0.0437143
LinJ.11.1160	eukaryotic release factor 3, putative	0.0701	0.0516	0.0489	0	0	0.0833	0	0.0362714
LinJ.25.2090	2,4-dihydroxyhept-2-ene-1,7-dioic acid aldolase, putative	0.254	0.129	0.276	0	0	0	0	0.0941429
LinJ.28.0980	ribonucleoside-diphosphate reductase large chain, putative	0.0501	0.106	0	0	0	0	0	0.0223
LinJ.23.0220	endoribonuclease L-PSP (pb5), putative	0.227	0.215	0.325	0	0	0	0	0.109571
LinJ.29.1030	5-histidylcysteine sulfoxide synthase, putative	0.0449	0.125	0.0304	0	0	0	0	0.0286143
LinJ.36.2260	ATP-dependent RNA helicase DBP2A, putative	0	0.184	0	0	0	0	0	0.0262857
LinJ.17.0970	META domain containing protein, putative	0	0.122	0	0.0541	0	0.0968	0	0.0389857
LinJ.14.1450	myo-inositol-1-phosphate synthase	0.0624	0.11	0.0624	0	0	0	0	0.0335429
LinJ.13.0960	NADH-cytochrome b5 reductase, putative	0.14	0.227	0.344	0	0	0	0	0.101571
LinJ.29.2080	Fumarate hydratase class I, cytosolic	0.114	0.137	0.0775	0	0	0	0	0.0469286
LinJ.26.1550	thimet oligopeptidase, putative	0.0423	0.139	0.0774	0	0	0	0	0.0369571
LinJ.30.0940	adenosine kinase, putative	0.0754	0.154	0.229	0	0	0	0	0.0654857
LinJ.19.1560	FK506-binding protein (FKBP)-type peptidyl-prolyl isomerase, putative	0.0718	0.134	0.125	0	0	0	0	0.0472571
LinJ.24.0790	malic enzyme, putative	0	0.101	0.0698	0	0	0	0	0.0244
LinJ.30.3080	eukaryotic translation initiation factor 3 subunit d	0.0377	0.151	0	0	0	0	0	0.0269571
LinJ.30.3230	3-hydroxy-3-methylglutaryl-CoA reductase, putative	0.0484	0.104	0.0806	0	0	0	0	0.0332857
LinJ.12.0230	cysteinyl-tRNA synthetase, putative	0	0.114	0	0	0	0	0	0.0162857
LinJ.35.3280	cystathione gamma lyase, putative	0.218	0.213	0.252	0	0	0.0538	0.022	0.1084
LinJ.14.0190	Thioredoxin-like, putative	0.412	0.337	0.317	0	0	0	0	0.152286
LinJ.09.1130	eukaryotic translation initiation factor 2 subunit, putative	0.0438	0.209	0.123	0	0	0	0	0.0536857
LinJ.16.0760	transaldolase, putative	0.0848	0.152	0.0909	0	0	0.0273	0	0.0507143
LinJ.26.0630	protein disulfide isomerase, putative	0	0.191	0.159	0	0	0	0	0.05
LinJ.24.0780	malic enzyme	0.109	0.151	0.126	0	0	0	0	0.0551429
LinJ.09.0820	oligopeptidase b	0.127	0.149	0.052	0	0	0	0	0.0468571
LinJ.24.0310	fumarate hydratase, putative	0.0565	0.228	0.0619	0	0	0	0	0.0494857
LinJ.36.4380	oxidoreductase, putative	0.0588	0.253	0.194	0	0	0	0	0.0722571
LinJ.35.0840	aspartate aminotransferase, putative	0.034	0.282	0.0995	0	0	0	0	0.0593571
LinJ.32.4020	myosin XXI, putative	0.021	0.0324	0.0267	0	0	0.0429	0	0.0175714
LinJ.31.1770	nucleosome assembly protein-like protein	0	0.132	0.114	0	0	0	0	0.0351429
LinJ.21.0600	Lupus La protein homolog, putative	0	0.208	0.116	0	0	0	0	0.0462857
LinJ.30.3290	glutamyl-tRNA synthetase, putative	0.0421	0.0707	0.0286	0	0	0	0	0.0202
LinJ.27.1770	trypanothione synthetase	0.149	0.187	0.135	0	0	0	0	0.0672857
LinJ.34.3280	ruvb-like 1 DNA helicase, putative	0.148	0.187	0.159	0	0	0.0196	0	0.0733714
LinJ.35.1420	threonyl-tRNA synthetase, putative	0.0495	0.113	0.0419	0	0	0	0	0.0292
LinJ.25.0940	cyclophilin a, putative	0.232	0.113	0.237	0.13	0	0	0	0.101714
LinJ.35.3390	6-phosphogluconate dehydrogenase, decarboxylating, putative	0.0981	0.152	0.0418	0	0	0	0	0.0417
LinJ.05.0350	trypanothione reductase	0.285	0.277	0.283	0	0	0	0	0.120714
LinJ.21.1830	hypothetical protein, conserved	0.0481	0.157	0.101	0	0	0.043	0	0.0498714
LinJ.21.0890	methionyl-tRNA synthetase, putative	0	0.209	0.0616	0	0	0	0	0.0386571
LinJ.16.0550	aspartate carbamoyltransferase, putative	0	0.232	0.269	0	0	0	0	0.0715714
LinJ.36.4070	eukaryotic translation initiation factor 3 subunit i	0.124	0.197	0.0646	0	0	0	0	0.0550857
LinJ.21.0400	mitochondrial processing peptidase alpha subunit, putative	0	0.148	0.0878	0	0	0	0	0.0336857
LinJ.29.0120	proteasome regulatory non-ATPase subunit, putative	0.0572	0.0682	0	0	0	0	0	0.0179143
LinJ.28.3140	glutamate dehydrogenase, putative	0.19	0.0664	0	0	0	0	0	0.0366286
LinJ.28.2610	Vacuolar proton pump subunit B, putative	0.37	0.4	0.275	0	0	0	0	0.149286
LinJ.36.3360	14-3-3 protein 1, putative	0.345	0.38	0.422	0	0	0	0	0.163857
LinJ.35.2790	galactokinase-like protein	0.158	0.17	0.174	0	0	0	0	0.0717143
LinJ.34.2410	ALBA-domain protein 3	0.232	0.247	0.232	0	0	0	0	0.101571
LinJ.27.2520	cysteine peptidase, Clan CA, family C2, putative	0	0.0193	0.015	0	0	0	0	0.0049
LinJ.21.2140	ATP synthase F1 subunit gamma protein, putative	0.0825	0.191	0	0	0	0	0.135	0.0583571
LinJ.34.0870	elongation factor 1-beta	0.234	0.188	0.13	0	0	0	0	0.0788571
LinJ.29.1400	carnitine/choline acetyltransferase, putative	0.0686	0.171	0.0542	0	0	0	0	0.0419714
LinJ.25.2520	hypothetical protein, conserved	0	0.102	0	0	0	0	0	0.0145714
LinJ.25.1850	3-oxo-5-alpha-steroid 4-dehydrogenase, putative	0.275	0.141	0.154	0.157	0	0.183	0.147	0.151
LinJ.36.7320	eukaryotic translation initiation factor 3 subunit c	0.138	0.174	0.0684	0	0	0	0	0.0543429
LinJ.32.0930	60S ribosomal protein L18a, putative	0.134	0.291	0.352	0	0	0	0	0.111
LinJ.24.0870	triosephosphate isomerase	0.127	0.207	0.0916	0	0	0	0	0.0608
LinJ.29.1330	Hsp70 protein/TPR repeat, putative	0.0855	0.141	0.0593	0	0	0	0	0.0408286
LinJ.30.0470	aspartyl-tRNA synthetase, putative	0.125	0.216	0.0691	0	0	0	0	0.0585857
LinJ.31.2210	prostaglandin f2-alpha synthase	0.176	0.303	0.335	0	0	0	0	0.116286
LinJ.32.1060	chaperonin containing t-complex protein, putative	0.0688	0.126	0.206	0	0	0	0	0.0572571
LinJ.31.2890	ADP-ribosylation factor, putative	0.129	0.365	0.32	0	0	0.129	0.0562	0.142743
LinJ.28.1940	Replication factor A protein 1	0.0471	0.109	0.0835	0	0	0	0	0.0342286
LinJ.23.0410	NADP-dependent alcohol dehydrogenase, putative	0.233	0.261	0.196	0	0	0	0	0.0985714
LinJ.35.3810	60S ribosomal protein L27A/L29, putative	0.172	0.283	0.283	0	0	0.228	0	0.138
LinJ.06.0030	WD domain, G-beta repeat, putative	0	0.145	0.077	0	0	0	0	0.0317143
LinJ.09.1070	Present in the outer mitochondrial membrane proteome 10	0.117	0.177	0.13	0	0	0	0	0.0605714
LinJ.19.0150	metallo-peptidase, Clan MG, Family M24	0.05	0.295	0.137	0	0	0	0	0.0688571
LinJ.25.2220	succinyl-CoA synthetase alpha subunit, putative	0.167	0.284	0.197	0	0	0	0	0.0925714
LinJ.36.3100	succinyl-CoA ligase [GDP-forming] beta-chain, putative	0.0508	0.119	0.167	0	0	0	0	0.0481143
LinJ.26.1590	Proline dehydrogenase, mitochondrial	0.0357	0.105	0	0	0	0	0	0.0201
LinJ.13.1000	leucyl-tRNA synthetase, putative	0	0.0781	0.114	0	0	0	0	0.0274429
LinJ.22.1390	alanyl-tRNA synthetase, putative	0.0322	0.114	0.0395	0	0	0	0	0.0265286
LinJ.36.7240	T-complex protein 1, theta subunit, putative	0	0.125	0.177	0	0	0	0	0.0431429
LinJ.18.0740	Elongation factor Tu, mitochondrial, putative	0.0279	0.176	0	0	0.0365	0.0322	0.0536	0.0466
LinJ.36.0270	eukaryotic translation initiation factor 3 subunit l	0.068	0.153	0.0588	0	0	0	0	0.0399714
LinJ.03.0960	Eukaryotic translation initiation factor 2 subunit alpha	0	0.186	0.0702	0	0	0.0339	0.0266	0.0452429
LinJ.18.1500	P-type H+-ATPase, putative	0	0.0431	0.0698	0	0	0	0	0.0161286
LinJ.24.2150	transketolase	0.221	0.238	0.213	0	0	0	0	0.096
LinJ.12.0490	glucose-6-phosphate isomerase	0.198	0.165	0.152	0	0	0	0	0.0735714
LinJ.34.0150	malate dehydrogenase	0.164	0.391	0.369	0	0	0	0	0.132
LinJ.08.1010	hypothetical protein, conserved	0.219	0.178	0.0877	0	0	0	0	0.0692429
LinJ.23.0880	acetyl-CoA synthetase, putative	0.137	0.138	0.0835	0	0	0	0	0.0512143
LinJ.36.5870	isoleucyl-tRNA synthetase, putative	0.0709	0.17	0.0709	0	0	0	0	0.0445429
LinJ.17.0010	eukaryotic translation initiation factor 3 subunit a	0.0116	0.205	0.119	0	0	0	0	0.0479429
LinJ.08.1020	stress-induced protein sti1	0.0293	0.189	0.148	0	0	0	0	0.0523286
LinJ.27.1230	arginyl-tRNA synthetase, putative	0.0419	0.114	0.0549	0	0	0	0	0.0301143
LinJ.31.1240	Pyrophosphate-energized vacuolar membrane proton pump 1, putative	0.0562	0.0424	0.0499	0	0	0	0	0.0212143
LinJ.21.1820	ATP-dependent RNA helicase SUB2, putative	0.197	0.368	0.236	0	0	0.06	0.0542	0.130743
LinJ.04.1250	actin	0.309	0.303	0.301	0	0	0.0293	0.0718	0.144871
LinJ.32.3100	nucleoside diphosphate kinase b	0.543	0.649	0.682	0	0	0	0	0.267714
LinJ.11.0100	seryl-tRNA synthetase	0.0464	0.217	0.165	0	0	0	0	0.0612
LinJ.05.0960	metallo-peptidase, Clan M-, Family M49	0.253	0.374	0.228	0	0	0	0	0.122143
LinJ.13.1400	chaperonin TCP20, putative	0.164	0.0539	0.175	0	0	0.0167	0	0.0585143
LinJ.36.4030	glycyl tRNA synthetase, putative	0.158	0.296	0.253	0	0	0	0	0.101
LinJ.09.1020	elongation factor-1 gamma	0.223	0.272	0.23	0	0	0	0	0.103571
LinJ.34.3460	vacuolar ATP synthase catalytic subunit A, putative	0.154	0.11	0.154	0	0	0	0	0.0597143
LinJ.15.1140	tryparedoxin peroxidase	0.362	0.317	0.312	0	0	0.166	0	0.165286
LinJ.11.0640	metallo-peptidase, Clan MF, Family M17	0.159	0.108	0.0822	0	0	0	0	0.0498857
LinJ.28.2940	receptor for activated C kinase 1	0.0833	0.212	0.244	0	0	0	0	0.0770429
LinJ.36.6960	2,3-bisphosphoglycerate-independent phosphoglycerate mutase	0.177	0.28	0.224	0	0	0	0	0.0972857
LinJ.19.1590	inosine-5'-monophosphate dehydrogenase	0.148	0.311	0.274	0	0	0	0.0584	0.113057
LinJ.27.1220	KH domain containing protein, putative	0	0.142	0.0643	0	0	0	0	0.0294714
LinJ.04.0750	60S ribosomal protein L10, putative	0.0986	0.108	0.183	0	0	0	0	0.0556571
LinJ.35.3900	T-complex protein 1, eta subunit, putative	0	0.086	0.13	0	0	0	0	0.0308571
LinJ.32.3470	chaperonin alpha subunit, putative	0.17	0.234	0.251	0	0	0.0201	0	0.0964429
LinJ.03.0220	long chain fatty Acyl CoA synthetase, putative	0.0582	0.166	0.0483	0	0	0	0.0199	0.0417714
LinJ.32.0790	nuclear RNA binding domain	0.357	0.328	0.417	0	0	0.119	0	0.174429
LinJ.33.2670	metallo-peptidase, Clan MA(E) Family M32	0.0741	0.176	0.15	0	0	0	0	0.0571571
LinJ.27.1150	T-complex protein 1, beta subunit, putative	0.0491	0.204	0.176	0	0	0	0	0.0613
LinJ.27.1300	60S acidic ribosomal protein P0, putative	0.121	0.279	0.13	0	0	0	0	0.0757143
LinJ.29.0790	heat shock protein 90, putative	0	0.0999	0.0986	0	0	0	0.0272	0.0322429
LinJ.30.3560	S-adenosylmethionine synthetase	0.293	0.263	0.321	0	0	0.0306	0	0.129657
LinJ.35.5450	pyruvate kinase	0.201	0.241	0.217	0	0	0	0	0.0941429
LinJ.29.2570	60S ribosomal protein L13, putative	0	0.141	0.159	0	0	0.2	0	0.0714286
LinJ.36.7280	protein disulfide isomerase 2	0.0335	0.373	0.39	0	0	0	0	0.113786
LinJ.36.5240	40S ribosomal protein SA, putative	0.171	0.301	0.236	0	0	0	0	0.101143
LinJ.21.1330	T-complex protein 1, delta subunit, putative	0.078	0.118	0.098	0	0	0	0	0.042
LinJ.19.0190	ADP/ATP translocase 1, putative	0.202	0.164	0.183	0	0	0.107	0.151	0.115286
LinJ.36.2130	chaperonin HSP60, mitochondrial precursor	0.295	0.0371	0.318	0.0371	0	0.0618	0	0.107
LinJ.35.1190	NADH-dependent fumarate reductase, putative	0.0488	0.176	0.0523	0	0	0	0	0.0395857
LinJ.33.2520	heat shock protein, putative	0.0678	0.203	0.104	0	0	0	0	0.0535429
LinJ.35.1390	mitochondrial processing peptidase, beta subunit, putative	0.331	0.345	0.188	0	0	0	0	0.123429
LinJ.32.3330	ribosomal protein L3, putative	0	0.0644	0.227	0	0	0.141	0	0.0617714
LinJ.35.4200	polyadenylate-binding protein 2	0	0.121	0.0667	0	0	0	0	0.0268143
LinJ.35.0370	ATP-dependent DEAD-box RNA helicase, putative	0.0543	0.136	0	0	0	0.079	0.0642	0.0476429
LinJ.18.0690	citrate synthase, putative	0.328	0.489	0.238	0	0	0.034	0	0.155571
LinJ.11.1000	pyruvate phosphate dikinase, putative	0.159	0.21	0.125	0	0	0	0	0.0705714
LinJ.23.0860	3-ketoacyl-CoA thiolase, putative	0.206	0.252	0.256	0	0	0	0	0.102
LinJ.15.1010	40S ribosomal protein S3, putative	0.365	0.434	0.393	0	0	0.0411	0	0.176157
LinJ.34.0210	Antimony resistance marker of 56 kDa	0.491	0.479	0.454	0.104	0.358	0.324	0.236	0.349429
LinJ.25.1160	aldehyde dehydrogenase, mitochondrial precursor	0.126	0.295	0.251	0	0	0	0	0.096
LinJ.35.3150	ATP-dependent RNA helicase, putative	0	0.271	0.0476	0	0	0	0.04	0.0512286
LinJ.35.0400	40S ribosomal protein S3A, putative	0	0.258	0.235	0	0	0	0	0.0704286
LinJ.32.3510	dihydrolipoamide dehydrogenase, putative	0.191	0.246	0.103	0	0	0	0	0.0771429
LinJ.23.1460	T-complex protein 1, gamma subunit, putative	0.176	0.102	0.138	0	0	0.0145	0	0.0615
LinJ.13.0090	metallo-peptidase, Clan MA(E) Family M32	0.404	0.501	0.489	0	0	0	0	0.199143
LinJ.01.0790	Eukaryotic initiation factor 4A-1	0.33	0.514	0.439	0	0.0298	0.0918	0	0.200657
LinJ.27.1710	Phosphoenolpyruvate carboxykinase [ATP], glycosomal	0.29	0.613	0.276	0.0343	0.0686	0.0362	0	0.1883
LinJ.03.0190	delta-1-pyrroline-5-carboxylate dehydrogenase, putative	0.236	0.33	0.3	0	0	0	0	0.123714
LinJ.29.1160	ribosomal protein L1a, putative	0.0831	0.131	0.389	0	0	0.0777	0	0.0972571
LinJ.36.1320	fructose-1,6-bisphosphate aldolase	0.251	0.434	0.299	0	0	0.0323	0	0.145186
LinJ.27.2350	heat shock protein DNAJ, putative	0.429	0.366	0.439	0	0	0.111	0.0657	0.201529
LinJ.05.0500	ATP synthase F1, alpha subunit, putative	0.172	0.328	0.265	0	0	0.0453	0.105	0.130757
LinJ.28.3060	heat-shock protein hsp70, putative	0.469	0	0	0	0	0	0	0.067
LinJ.18.0510	aconitase, putative	0.246	0.3	0.27	0	0	0	0	0.116571
LinJ.28.1310	luminal binding protein 1 (BiP), putative	0.374	0.28	0.278	0	0	0.0122	0	0.134886
LinJ.14.1240	enolase	0.515	0.559	0.394	0	0	0	0	0.209714
LinJ.36.4100	S-adenosylhomocysteine hydrolase	0.394	0.309	0.357	0	0	0	0	0.151429
LinJ.18.1350	heat shock protein 110, putative	0.202	0.302	0.182	0	0	0	0	0.098
LinJ.10.0490	GP63, leishmanolysin	0.304	0.197	0.155	0	0	0	0	0.0937143
LinJ.10.0310	isocitrate dehydrogenase [NADP], mitochondrial precursor, putative	0.255	0.17	0.34	0	0	0	0	0.109286
LinJ.13.1120	40S ribosomal protein S4, putative	0.308	0.289	0.242	0	0	0.0366	0	0.125086
LinJ.26.1220	heat shock protein 70-related protein	0.183	0.555	0.412	0	0	0.125	0.175	0.207143
LinJ.25.1210	ATP synthase subunit beta, mitochondrial, putative	0.375	0.543	0.402	0.0267	0.0438	0.124	0.145	0.237071
LinJ.30.2990	glyceraldehyde 3-phosphate dehydrogenase, glycosomal	0.427	0.404	0.277	0	0	0	0	0.158286
LinJ.24.2200	3-hydroxy-3-methylglutaryl-CoA synthase, putative	0.323	0.317	0.281	0	0	0	0	0.131571
LinJ.28.2960	heat-shock protein hsp70, putative	0	0.661	0.659	0	0.0413	0.246	0.275	0.2689
LinJ.36.1700	clathrin heavy chain, putative	0.062	0.139	0.0573	0	0	0.0567	0.142	0.0652857
LinJ.13.0330	alpha tubulin	0.304	0.455	0.31	0.0333	0.113	0.282	0.324	0.260186
LinJ.21.0300	hexokinase	0.433	0.414	0.342	0	0	0	0	0.169857
LinJ.36.0190	elongation factor 2	0.349	0.406	0.351	0	0	0.0308	0	0.1624
LinJ.30.2480	heat shock 70-related protein 1, mitochondrial precursor, putative	0.497	0.502	0.494	0.0136	0	0	0	0.215229
LinJ.36.2140	chaperonin HSP60, mitochondrial precursor	0.338	0.0819	0.391	0	0	0	0	0.115843
LinJ.15.1070	glutamate dehydrogenase	0.219	0.213	0.259	0	0	0	0	0.0987143
LinJ.32.0410	ATP-dependent RNA helicase HEL67	0.106	0.353	0.246	0.0163	0.0603	0.0733	0.0782	0.1333
LinJ.08.1280	beta tubulin	0.406	0.562	0.445	0.183	0	0.49	0	0.298
LinJ.17.0090	elongation factor 1-alpha	0.584	0.599	0.559	0.367	0.457	0.599	0.535	0.528571
LinJ.33.0360	heat shock protein 83	0.361	0.491	0.527	0	0	0.0357	0	0.2021

## Sheet: Lip47_coverage
		23688_C	24015 B 220200_pro
LinJ.36.1420	Valosin-containing protein, putative	0.579	0.612
LinJ.05.1200	protein phosphatase type 1 regulator-like protein (SDS22)	0.525	0.571
LinJ.22.0200	SEP domain containing protein, putative (p47)	0.644	0.527
LinJ.28.0730	serine/threonine protein phosphatase catalytic subunit (Glc7/PP1-B), putative	0.349	0.302
LinJ.09.1060	PUB domain containing protein, putative (Pub1)	0.317	0.365
LinJ.14.0700	fatty acid elongase, putative (ELO2)	0.0884	0.197
LinJ.29.0520	ADF/Cofilin (actin depolymerization factor)	0.173	0.612
LinJ.32.0380	Root hair defective 3 GTP-binding protein (RHD3), putative	0.0541	0.0375
LinJ.07.0840	protein phosphatase inhibitor, putative (Ypi1)	0.413	0.167
LinJ.27.2660	hypothetical protein, conserved	0.18	0.198
LinJ.34.1620	TPPP/p25-alpha, putative (Tubulin polymerization-promoting protein)	0.137	0.137
LinJ.21.2200	proteasome subunit alpha type-5, putative	0.127	0.389
LinJ.22.1210	farnesyl pyrophosphate synthase	0.0691	0.273
LinJ.03.0520	serine peptidase, Clan SJ, family S16, putative	0.0682	0.232
LinJ.33.2700	metallo-peptidase, Clan MF, Family M17	0.074	0.159
LinJ.16.1380	cytochrome c, putative	0.145	0.0864
LinJ.20.0110	phosphoglycerate kinase C, glycosomal	0.157	0.537
LinJ.36.6530	chaperone protein DnaJ, putative	0.157	0.301
LinJ.05.0280	protein tyrosine phosphatase, putative	0.143	0.375
LinJ.06.0140	proteasome beta 6 subunit, putative	0.109	0.251
LinJ.16.0240	protein tyrosine phosphatase-like protein	0.0914	0.234
LinJ.33.3360	beta prime cop protein, putative	0.0226	0.043
LinJ.20.1320	calpain-like cysteine peptidase, putative	0.351	0.788
LinJ.01.0490	fatty acyl CoA syntetase 1, putative	0.0647	0.108
LinJ.18.1570	nonspecific nucleoside hydrolase	0.131	0.242
LinJ.07.0700	vacuolar-type Ca2+-ATPase, putative (fragment)	0.0237	0.0237
LinJ.02.0710	dipeptylcarboxypeptidase	0.111	0.248
LinJ.31.3210	phosphoglycan beta 1,3 galactosyltransferase 5	0.023	0.155
LinJ.35.4910	proteasome alpha 1 subunit, putative	0.128	0.528
LinJ.30.3130	RNA-binding protein 42 (RNA-binding motif protein 42), putative	0.12	0.256
LinJ.14.0180	metallo-peptidase, Clan MA(E), Family M32	0.0556	0.167
LinJ.10.1250	Ras-related protein RabX1, putative	0.0972	0.347
LinJ.28.0110	proteasome beta 3 subunit, putative	0.112	0.259
LinJ.26.1690	cytochrome c oxidase subunit V, putative	0.143	0.143
LinJ.29.2910	inosine-adenosine-guanosine-nucleosidehydrolase, putative	0.0541	0.0961
LinJ.05.0140	nucleolar RNA helicase II, putative	0.0265	0.0295
LinJ.11.0240	proteasome alpha 7 subunit, putative	0.081	0.405
LinJ.36.1490	translation elongation factor 1-beta, putative	0.109	0.607
LinJ.09.0950	polyubiquitin	0.0439	0.0647
LinJ.31.2060	succinyl-diaminopimelate desuccinylase-like protein	0.138	0.18
LinJ.23.0120	GDP-mannose pyrophosphorylase	0.058	0.179
LinJ.12.0620	cytochrome oxidase subunit IV, putative	0.152	0.105
LinJ.18.0670	HEAT repeats, putative	0.0366	0.0774
LinJ.20.0980	1,2-Dihydroxy-3-keto-5-methylthiopentene dioxygenase, putative	0.102	0.169
LinJ.34.4230	1,2-Dihydroxy-3-keto-5-methylthiopentene dioxygenase, putative	0.0753	0.129
LinJ.11.1050	protein transport protein SEC61 subunit alpha, putative	0.035	0.0658
LinJ.17.0870	GMP reductase	0.0711	0.285
LinJ.34.2620	40S ribosomal protein S19 protein, putative	0.145	0.486
LinJ.06.0370	glutamine synthetase, putative	0.062	0.198
LinJ.13.0160	protein kinase A regulatory subunit	0.0637	0.195
LinJ.35.4830	cyclophilin 40	0.0621	0.268
LinJ.07.0210	cytochrome c1, heme protein, mitochondrial, putative	0.174	0.221
LinJ.35.2090	kinesin, putative	0.0315	0.12
LinJ.04.1190	Double RNA binding domain protein 3	0.119	0.103
LinJ.35.4620	hypothetical protein, conserved	0.0176	0.189
LinJ.27.0620	ras-related protein RAB1A, putative	0.175	0.565
LinJ.34.0080	glucose-6-phosphate 1-dehydrogenase, putative	0.0747	0.295
LinJ.36.6170	hypothetical protein, conserved	0.0668	0.42
LinJ.33.0260	thiol-dependent reductase 1	0.0622	0.34
LinJ.34.3440	60S ribosomal protein L21, putative	0.151	0.56
LinJ.10.0070	dehydrogenase-like protein	0.085	0.235
LinJ.34.2680	regulatory subunit of protein kinase a-like protein	0.0386	0.164
LinJ.31.1140	amidohydrolase, putative	0.121	0.294
LinJ.15.1490	glutaminyl-tRNA synthetase, putative	0.0316	0.13
LinJ.32.1910	iron superoxide dismutase, putative	0.477	0.774
LinJ.36.3940	40S ribosomal protein S27-1, putative	0.337	0.384
LinJ.03.0670	DEAD/DEAH box helicase, putative	0.0235	0.171
LinJ.02.0340	proteasome regulatory non-ATPase subunit 6, putative	0.0851	0.242
LinJ.21.0840	proteasome regulatory non-ATP-ase subunit 5, putative	0.0802	0.192
LinJ.02.0430	Mitochondrial outer membrane protein porin, putative	0.162	0.22
LinJ.36.3010	40S ribosomal protein S24e	0.212	0.423
LinJ.21.1490	adenylate kinase, putative	0.164	0.353
LinJ.21.0800	60S ribosomal protein L36, putative	0.219	0.305
LinJ.11.1030	hypothetical protein, conserved	0.127	0.269
LinJ.11.1160	eukaryotic release factor 3, putative	0.0529	0.221
LinJ.25.2090	2,4-dihydroxyhept-2-ene-1,7-dioic acid aldolase, putative	0.233	0.674
LinJ.36.7060	prolyl endopeptidase	0.0402	0.235
LinJ.25.0740	eukaryotic initiation factor 5a, putative	0.313	0.524
LinJ.23.0220	endoribonuclease L-PSP (pb5), putative	0.129	0.558
LinJ.36.3750	cysteine synthase	0.0961	0.417
LinJ.24.1700	Succinate dehydrogenase [ubiquinone] flavoprotein subunit, mitochondrial	0.0675	0.127
LinJ.15.0330	ribonucleoprotein p18, mitochondrial precursor, putative	0.225	0.374
LinJ.30.2920	aldehyde dehydrogenase, putative	0.0308	0.142
LinJ.18.1380	60S ribosomal protein L34, putative	0.101	0.262
LinJ.06.0410	60S ribosomal protein L19, putative	0.106	0.147
LinJ.28.2480	Eukaryotic translation initiation factor 3 subunit E	0.0938	0.348
LinJ.28.1100	ribosomal protein S20, putative	0.319	0.578
LinJ.04.0430	cysteine peptidase, Clan CA, family C2, putative	0.0444	0.115
LinJ.17.0970	META domain containing protein, putative	0.0563	0.18
LinJ.35.3110	ubiquitin-activating enzyme E1, putative	0.0191	0.0849
LinJ.14.1450	myo-inositol-1-phosphate synthase	0.0456	0.161
LinJ.29.0330	TPR repeat, putative	0.0795	0.0795
LinJ.19.1560	FK506-binding protein (FKBP)-type peptidyl-prolyl isomerase, putative	0.125	0.384
LinJ.29.2080	Fumarate hydratase class I, cytosolic	0.0616	0.305
LinJ.36.2480	glyceraldehyde 3-phosphate dehydrogenase, cytosolic	0.136	0.55
LinJ.22.1370	60S ribosomal protein L14, putative	0.172	0.305
LinJ.35.1490	arginase	0.176	0.313
LinJ.30.0940	adenosine kinase, putative	0.0812	0.423
LinJ.30.3080	eukaryotic translation initiation factor 3 subunit d	0.0904	0.156
LinJ.29.1250	tryparedoxin 1	0.214	0.538
LinJ.35.3750	glycosomal membrane protein	0.102	0.418
LinJ.13.0960	NADH-cytochrome b5 reductase, putative	0.101	0.269
LinJ.30.3230	3-hydroxy-3-methylglutaryl-CoA reductase, putative	0.0484	0.0599
LinJ.26.0630	protein disulfide isomerase, putative	0.109	0.475
LinJ.14.0190	Thioredoxin-like, putative	0.261	0.799
LinJ.35.3280	cystathione gamma lyase, putative	0.367	0.462
LinJ.18.1220	prolyl-tRNA synthetase, putative	0.0383	0.289
LinJ.16.0760	transaldolase, putative	0.152	0.391
LinJ.09.1130	eukaryotic translation initiation factor 2 subunit, putative	0.0313	0.273
LinJ.26.1530	trifunctional enzyme alpha subunit, mitochondrial precursor-like protein	0.0317	0.179
LinJ.28.1050	40S ribosomal protein S14	0.188	0.451
LinJ.12.0580	alanine aminotransferase	0.0423	0.219
LinJ.25.1220	ribosomal protein S25	0.317	0.483
LinJ.15.1500	proliferative cell nuclear antigen (PCNA), putative	0.0853	0.222
LinJ.13.1260	hypothetical protein, conserved	0.0346	0.0693
LinJ.09.0820	oligopeptidase b	0.0684	0.343
LinJ.24.0780	malic enzyme	0.0473	0.357
LinJ.36.4380	oxidoreductase, putative	0.141	0.538
LinJ.32.2280	hypothetical protein, conserved	0.0203	0.126
LinJ.05.0830	methylthioadenosine phosphorylase, putative	0.0752	0.392
LinJ.24.0310	fumarate hydratase, putative	0.0838	0.202
LinJ.31.1770	nucleosome assembly protein-like protein	0.107	0.161
LinJ.36.1040	40S ribosomal protein S10, putative	0.173	0.458
LinJ.04.0460	60S ribosomal protein L11 (L5, L16)	0.133	0.266
LinJ.35.1420	threonyl-tRNA synthetase, putative	0.0596	0.273
LinJ.27.1770	trypanothione synthetase	0.106	0.314
LinJ.35.3390	6-phosphogluconate dehydrogenase, decarboxylating, putative	0.14	0.384
LinJ.34.3280	ruvb-like 1 DNA helicase, putative	0.0828	0.277
LinJ.25.0940	cyclophilin a, putative	0.571	0.379
LinJ.36.7070	hypothetical protein, conserved	0.174	0.186
LinJ.30.2570	reticulon domain protein, 22 kDa potentially aggravating protein (paple22)	0.122	0.335
LinJ.13.0450	60S ribosomal protein L18, putative	0.177	0.293
LinJ.05.0350	trypanothione reductase	0.128	0.475
LinJ.21.0490	hypothetical protein, conserved	0.058	0.396
LinJ.28.3140	glutamate dehydrogenase, putative	0.0686	0.239
LinJ.21.0400	mitochondrial processing peptidase alpha subunit, putative	0.0771	0.255
LinJ.34.2440	ruvB-like DNA helicase, putative	0.0932	0.188
LinJ.21.1830	hypothetical protein, conserved	0.127	0.137
LinJ.13.0460	40S ribosomal protein S12, putative	0.128	0.362
LinJ.32.1000	Staphylococcal nuclease homologue/Tudor domain containing protein, putative	0.0589	0.213
LinJ.34.2410	ALBA-domain protein 3	0.515	0.566
LinJ.36.3360	14-3-3 protein 1, putative	0.31	0.628
LinJ.29.2350	Aminopeptidase M1, putative	0.0403	0.137
LinJ.32.4050	60S ribosomal protein L8, putative	0.185	0.446
LinJ.35.2790	galactokinase-like protein	0.0903	0.229
LinJ.27.2520	cysteine peptidase, Clan CA, family C2, putative	0.0122	0.0223
LinJ.25.2520	hypothetical protein, conserved	0.0468	0.242
LinJ.29.1400	carnitine/choline acetyltransferase, putative	0.0925	0.305
LinJ.19.0710	glycosomal malate dehydrogenase	0.0745	0.696
LinJ.19.1100	proteasome regulatory non-ATP-ase subunit 9, putative	0.16	0.354
LinJ.06.0590	60S ribosomal protein L23a, putative	0.228	0.469
LinJ.28.2600	2-oxoglutarate dehydrogenase, E2 component, dihydrolipoamide succinyltransferase, putative	0.105	0.319
LinJ.11.0350	14-3-3 protein 2, putative	0.146	0.368
LinJ.32.2830	ribosomal protein L27, putative	0.149	0.351
LinJ.21.0880	CCR4-NOT transcription complex subunit 1	0.0155	0.116
LinJ.24.0870	triosephosphate isomerase	0.175	0.665
LinJ.32.0930	60S ribosomal protein L18a, putative	0.453	0.52
LinJ.36.7320	eukaryotic translation initiation factor 3 subunit c	0.0616	0.271
LinJ.25.1850	3-oxo-5-alpha-steroid 4-dehydrogenase, putative	0.16	0.261
LinJ.18.0630	60S ribosomal protein L10a, putative	0.0607	0.458
LinJ.20.1620	ribosomal protein S11 homolog	0.34	0.34
LinJ.25.1790	pyruvate dehydrogenase E1 beta subunit, putative	0.08	0.357
LinJ.15.0220	60S ribosomal protein L13a, putative	0.0811	0.432
LinJ.29.1330	Hsp70 protein/TPR repeat, putative	0.0966	0.367
LinJ.26.0150	60S ribosomal protein L7, putative	0.155	0.502
LinJ.33.2470	succinyl-coA:3-ketoacid-coenzyme A transferase, mitochondrial precursor, putative	0.0798	0.178
LinJ.24.2140	60S ribosomal protein L26, putative	0.245	0.378
LinJ.30.0470	aspartyl-tRNA synthetase, putative	0.14	0.44
LinJ.31.2210	prostaglandin f2-alpha synthase	0.31	0.472
LinJ.32.1060	chaperonin containing t-complex protein, putative	0.0613	0.375
LinJ.15.0270	lysyl-tRNA synthetase, putative	0.0631	0.208
LinJ.31.2890	ADP-ribosylation factor, putative	0.118	0.579
LinJ.19.0390	40S ribosomal protein S13, putative	0.232	0.404
LinJ.28.1940	Replication factor A protein 1	0.0985	0.184
LinJ.25.1460	GTP-binding protein, putative	0.157	0.361
LinJ.23.0410	NADP-dependent alcohol dehydrogenase, putative	0.253	0.423
LinJ.25.2100	hypothetical protein, conserved	0.105	0.446
LinJ.29.2310	dynamin-1-like protein	0.0543	0.127
LinJ.36.3100	succinyl-CoA ligase [GDP-forming] beta-chain, putative	0.114	0.407
LinJ.35.3840	60S ribosomal protein L23, putative	0.324	0.712
LinJ.09.1070	Present in the outer mitochondrial membrane proteome 10	0.0618	0.244
LinJ.19.0150	metallo-peptidase, Clan MG, Family M24	0.0842	0.211
LinJ.25.2220	succinyl-CoA synthetase alpha subunit, putative	0.117	0.324
LinJ.36.7240	T-complex protein 1, theta subunit, putative	0.054	0.456
LinJ.27.1610	eukaryotic translation release factor, putative	0.146	0.4
LinJ.26.0840	40S ribosomal protein S16, putative	0.436	0.577
LinJ.18.1500	P-type H+-ATPase, putative	0.0226	0.15
LinJ.35.1030	casein kinase, putative	0.0623	0.357
LinJ.36.0270	eukaryotic translation initiation factor 3 subunit l	0.0441	0.244
LinJ.36.2510	sterol 24-c-methyltransferase, putative	0.0878	0.215
LinJ.12.0490	glucose-6-phosphate isomerase	0.0876	0.507
LinJ.34.0150	malate dehydrogenase	0.36	0.625
LinJ.24.2150	transketolase	0.0775	0.387
LinJ.08.1010	hypothetical protein, conserved	0.0575	0.137
LinJ.23.0880	acetyl-CoA synthetase, putative	0.158	0.412
LinJ.17.1390	eukaryotic translation initiation factor 3 subunit b	0.0296	0.261
LinJ.07.0760	40S ribosomal protein S9, putative	0.158	0.568
LinJ.11.1180	40S ribosomal protein S15A, putative	0.169	0.708
LinJ.08.1020	stress-induced protein sti1	0.114	0.44
LinJ.27.1230	arginyl-tRNA synthetase, putative	0.0405	0.355
LinJ.17.0010	eukaryotic translation initiation factor 3 subunit a	0.115	0.269
LinJ.36.5870	isoleucyl-tRNA synthetase, putative	0.0391	0.183
LinJ.31.1240	Pyrophosphate-energized vacuolar membrane proton pump 1, putative	0.0749	0.159
LinJ.35.1870	60S ribosomal protein L5, putative	0.213	0.446
LinJ.24.2160	40S ribosomal protein S8, putative	0.2	0.345
LinJ.21.1820	ATP-dependent RNA helicase SUB2, putative	0.228	0.395
LinJ.32.3100	nucleoside diphosphate kinase b	0.841	0.781
LinJ.36.0990	40S ribosomal protein S18, putative	0.313	0.428
LinJ.04.1250	actin	0.301	0.484
LinJ.11.0100	seryl-tRNA synthetase	0.148	0.451
LinJ.05.0960	metallo-peptidase, Clan M-, Family M49	0.14	0.439
LinJ.13.1400	chaperonin TCP20, putative	0.162	0.284
LinJ.36.4030	glycyl tRNA synthetase, putative	0.135	0.468
LinJ.28.2940	receptor for activated C kinase 1	0.343	0.779
LinJ.09.1020	elongation factor-1 gamma	0.289	0.461
LinJ.15.1140	tryparedoxin peroxidase	0.362	0.759
LinJ.11.0640	metallo-peptidase, Clan MF, Family M17	0.166	0.348
LinJ.15.1060	60S ribosomal protein L6, putative	0.241	0.569
LinJ.11.0960	40S ribosomal protein S5	0.337	0.558
LinJ.34.3460	vacuolar ATP synthase catalytic subunit A, putative	0.0623	0.198
LinJ.36.6960	2,3-bisphosphoglycerate-independent phosphoglycerate mutase	0.284	0.448
LinJ.01.0430	ribosomal protein S7, putative	0.245	0.54
LinJ.04.0750	60S ribosomal protein L10, putative	0.385	0.54
LinJ.19.1590	inosine-5'-monophosphate dehydrogenase	0.216	0.368
LinJ.27.1220	KH domain containing protein, putative	0.0491	0.276
LinJ.07.0550	60S ribosomal protein L7a, putative	0.103	0.305
LinJ.35.3900	T-complex protein 1, eta subunit, putative	0.121	0.442
LinJ.33.2670	metallo-peptidase, Clan MA(E) Family M32	0.164	0.437
LinJ.32.3470	chaperonin alpha subunit, putative	0.159	0.443
LinJ.03.0220	long chain fatty Acyl CoA synthetase, putative	0.071	0.344
LinJ.27.1150	T-complex protein 1, beta subunit, putative	0.168	0.406
LinJ.32.0790	nuclear RNA binding domain	0.421	0.596
LinJ.27.1300	60S acidic ribosomal protein P0, putative	0.263	0.517
LinJ.21.1290	60S ribosomal protein L9, putative	0.253	0.605
LinJ.29.0790	heat shock protein 90, putative	0.0233	0.261
LinJ.35.5450	pyruvate kinase	0.282	0.643
LinJ.30.3560	S-adenosylmethionine synthetase	0.148	0.533
LinJ.21.2150	40S ribosomal protein S6, putative	0.0884	0.482
LinJ.29.2570	60S ribosomal protein L13, putative	0.241	0.573
LinJ.19.0050	40S ribosomal protein S2	0.102	0.6
LinJ.36.7280	protein disulfide isomerase 2	0.361	0.646
LinJ.36.5240	40S ribosomal protein SA, putative	0.427	0.65
LinJ.21.1330	T-complex protein 1, delta subunit, putative	0.114	0.332
LinJ.36.2130	chaperonin HSP60, mitochondrial precursor	0.249	0.304
LinJ.19.0190	ADP/ATP translocase 1, putative	0.306	0.322
LinJ.35.1190	NADH-dependent fumarate reductase, putative	0.048	0.307
LinJ.33.2520	heat shock protein, putative	0.134	0.303
LinJ.35.1390	mitochondrial processing peptidase, beta subunit, putative	0.143	0.463
LinJ.32.3330	ribosomal protein L3, putative	0.16	0.482
LinJ.35.4200	polyadenylate-binding protein 2	0.0769	0.32
LinJ.35.0370	ATP-dependent DEAD-box RNA helicase, putative	0.183	0.452
LinJ.11.1000	pyruvate phosphate dikinase, putative	0.115	0.458
LinJ.18.0690	citrate synthase, putative	0.166	0.63
LinJ.23.0860	3-ketoacyl-CoA thiolase, putative	0.184	0.406
LinJ.15.1010	40S ribosomal protein S3, putative	0.329	0.575
LinJ.34.0210	Antimony resistance marker of 56 kDa	0.613	0.548
LinJ.35.3150	ATP-dependent RNA helicase, putative	0.128	0.299
LinJ.25.1160	aldehyde dehydrogenase, mitochondrial precursor	0.234	0.473
LinJ.35.0400	40S ribosomal protein S3A, putative	0.322	0.602
LinJ.29.2620	ATP-dependent 6-phosphofructokinase, glycosomal	0.0556	0.247
LinJ.32.3510	dihydrolipoamide dehydrogenase, putative	0.118	0.479
LinJ.36.5330	hypothetical protein, conserved	0.0343	0.141
LinJ.23.1460	T-complex protein 1, gamma subunit, putative	0.194	0.41
LinJ.13.0090	metallo-peptidase, Clan MA(E) Family M32	0.348	0.569
LinJ.01.0790	Eukaryotic initiation factor 4A-1	0.367	0.591
LinJ.27.1710	Phosphoenolpyruvate carboxykinase [ATP], glycosomal	0.408	0.6
LinJ.03.0190	delta-1-pyrroline-5-carboxylate dehydrogenase, putative	0.254	0.575
LinJ.29.1160	ribosomal protein L1a, putative	0.271	0.501
LinJ.36.1320	fructose-1,6-bisphosphate aldolase	0.456	0.704
LinJ.27.2350	heat shock protein DNAJ, putative	0.452	0.76
LinJ.05.0500	ATP synthase F1, alpha subunit, putative	0.171	0.361
LinJ.18.0510	aconitase, putative	0.3	0.468
LinJ.28.1310	luminal binding protein 1 (BiP), putative	0.345	0.533
LinJ.14.1240	enolase	0.457	0.683
LinJ.36.4100	S-adenosylhomocysteine hydrolase	0.366	0.613
LinJ.18.1350	heat shock protein 110, putative	0.2	0.521
LinJ.10.0490	GP63, leishmanolysin	0.384	0.461
LinJ.10.0310	isocitrate dehydrogenase [NADP], mitochondrial precursor, putative	0.241	0.66
LinJ.26.1220	heat shock protein 70-related protein	0.168	0.602
LinJ.24.2200	3-hydroxy-3-methylglutaryl-CoA synthase, putative	0.267	0.635
LinJ.30.2990	glyceraldehyde 3-phosphate dehydrogenase, glycosomal	0.418	0.731
LinJ.25.1210	ATP synthase subunit beta, mitochondrial, putative	0.421	0.573
LinJ.28.2960	heat-shock protein hsp70, putative	0.521	0.659
LinJ.36.1700	clathrin heavy chain, putative	0.181	0.232
LinJ.21.0300	hexokinase	0.476	0.769
LinJ.13.0330	alpha tubulin	0.399	0.517
LinJ.36.0190	elongation factor 2	0.297	0.662
LinJ.30.2480	heat shock 70-related protein 1, mitochondrial precursor, putative	0.471	0.568
LinJ.36.2140	chaperonin HSP60, mitochondrial precursor	0.283	0.45
LinJ.15.1070	glutamate dehydrogenase	0.191	0.419
LinJ.32.0410	ATP-dependent RNA helicase HEL67	0.301	0.435
LinJ.17.0090	elongation factor 1-alpha	0.666	0.764
LinJ.33.0360	heat shock protein 83	0.421	0.683

## Sheet: LiFAF2_coverage
		23691_A	24016 C 351960_pro
LinJ.36.1420	Valosin-containing protein, putative	0.37	0.421
LinJ.05.1040	stomatin-like protein 2	0.65	0.762
LinJ.36.2850	mitochondrial ATP-dependent zinc metallopeptidase, putative (FtsH protease)	0.229	0.545
LinJ.35.1960	Ubx domain containing protein, putative (FAS-associated facor 2; Faf2)	0.37	0.497
LinJ.24.1650	UBA/TS-N domain containing protein, putative	0.311	0.53
LinJ.15.1570	hypothetical protein, conserved	0.277	0.637
LinJ.36.4740	hypothetical protein, conserved	0.0294	0.196
LinJ.05.1140	V-type proton ATPase subunit D, putative	0.0644	0.471
LinJ.17.0230	tetratricopeptide repeat, putative (ER membrane protein complex subunit 2)	0.0757	0.429
LinJ.07.0450	Uncharacterised protein family (UPF0172), putative	0.154	0.398
LinJ.14.0700	fatty acid elongase, putative (ELO2)	0.0884	0.235
LinJ.25.2330	glycosome import protein, putative (E3 ubiquitin-protein ligase peroxin 2, PEX2)	0.0727	0.227
LinJ.14.0680	fatty acid elongase, putative (ELO1)	0.0704	0.187
LinJ.32.0380	Root hair defective 3 GTP-binding protein (RHD3), putative	0.0562	0.0468
LinJ.14.0760	fatty acid elongase, putative (ELO3)	0.0588	0.146
LinJ.33.1130	hypothetical protein, unknown function	0.0905	0.16
LinJ.36.5360	hypothetical protein, conserved	0.0935	0.155
LinJ.35.4920	Mitochondrial import receptor subunit ATOM40, putative	0.115	0.0831
LinJ.29.0520	ADF/Cofilin (actin depolymerization factor)	0.122	0.331
LinJ.34.4180	cell differentiation protein-like protein	0.0838	0.103
LinJ.35.3740	Peroxisomal biogenesis factor 11 (PEX11), putative	0.103	0.178
LinJ.26.1610	40S ribosomal protein S33, putative	0.161	0.368
LinJ.34.1620	TPPP/p25-alpha, putative (Tubulin polymerization-promoting protein)	0.137	0.15
LinJ.25.2400	Pex10, Pex2 / Pex12 amino terminal region/Ring finger domain containing protein, putative	0.098	0.0912
LinJ.35.0140	hypothetical protein, conserved	0.0924	0.513
LinJ.19.0100	hypothetical protein, conserved	0.155	0.155
LinJ.21.0900	Temperature dependent protein affecting M2 dsRNA replication, putative	0.0181	0.0782
LinJ.25.0500	RNA-binding protein, putative, UPB1	0.0773	0.223
LinJ.16.1380	cytochrome c, putative	0.0864	0.236
LinJ.09.1110	MSP (Major sperm protein) domain containing protein, putative	0.116	0.228
LinJ.06.1090	protein disulfide isomerase	0.158	0.241
LinJ.20.0110	phosphoglycerate kinase C, glycosomal	0.0814	0.562
LinJ.05.0280	protein tyrosine phosphatase, putative	0.188	0.375
LinJ.30.2220	endosomal trafficking protein RME-8, putative	0.0171	0.031
LinJ.26.0780	glutathione peroxidase-like protein, putative	0.144	0.5
LinJ.17.0980	hypothetical protein, conserved	0.0463	0.098
LinJ.34.0570	Cysteine leucine rich protein	0.0564	0.0725
LinJ.07.0700	vacuolar-type Ca2+-ATPase, putative (fragment)	0.0635	0.196
LinJ.20.1320	calpain-like cysteine peptidase, putative	0.265	0.788
LinJ.35.4910	proteasome alpha 1 subunit, putative	0.088	0.452
LinJ.14.0180	metallo-peptidase, Clan MA(E), Family M32	0.0893	0.117
LinJ.02.0710	dipeptylcarboxypeptidase	0.0236	0.145
LinJ.23.0430	ATP-binding cassette protein subfamily G, member 5	0.0233	0.0562
LinJ.28.1020	Mitochondrial import receptor subunit ATOM46, putative	0.0584	0.102
LinJ.05.0140	nucleolar RNA helicase II, putative	0.0398	0.0487
LinJ.36.1580	nima-related protein kinase, putative	0.0529	0.102
LinJ.12.0620	cytochrome oxidase subunit IV, putative	0.166	0.44
LinJ.36.1490	translation elongation factor 1-beta, putative	0.318	0.483
LinJ.09.0950	polyubiquitin	0.0439	0.0647
LinJ.23.0120	GDP-mannose pyrophosphorylase	0.058	0.14
LinJ.11.1050	protein transport protein SEC61 subunit alpha, putative	0.0597	0.0658
LinJ.15.1190	60S acidic ribosomal protein P2	0.216	0.523
LinJ.19.0800	ABC transport system ATP-binding protein, putative	0.0359	0.0588
LinJ.32.0050	protein transport protein SEC13	0.0691	0.0961
LinJ.31.0090	hypothetical protein, conserved	0.117	0.13
LinJ.20.1390	coatomer beta subunit, putative	0.021	0.0951
LinJ.34.2620	40S ribosomal protein S19 protein, putative	0.196	0.397
LinJ.36.5410	aldehyde dehydrogenase, putative	0.0789	0.094
LinJ.06.0370	glutamine synthetase, putative	0.0434	0.0826
LinJ.34.3440	60S ribosomal protein L21, putative	0.195	0.478
LinJ.10.0070	dehydrogenase-like protein	0.0825	0.204
LinJ.32.1910	iron superoxide dismutase, putative	0.477	0.728
LinJ.27.0620	ras-related protein RAB1A, putative	0.135	0.3
LinJ.07.0710	eukaryotic translation initiation factor 3 subunit h	0.0716	0.2
LinJ.14.0670	fatty acid elongase, putative	0.0667	0.214
LinJ.33.0260	thiol-dependent reductase 1	0.0533	0.156
LinJ.15.1490	glutaminyl-tRNA synthetase, putative	0.0316	0.0491
LinJ.11.1110	60S ribosomal protein L28, putative	0.163	0.17
LinJ.36.3940	40S ribosomal protein S27-1, putative	0.337	0.523
LinJ.02.0430	Mitochondrial outer membrane protein porin, putative	0.454	0.498
LinJ.03.0670	DEAD/DEAH box helicase, putative	0.0086	0.0769
LinJ.21.0840	proteasome regulatory non-ATP-ase subunit 5, putative	0.131	0.165
LinJ.21.1490	adenylate kinase, putative	0.223	0.253
LinJ.34.0010	short chain dehydrogenase, putative	0.0817	0.317
LinJ.30.3710	ribosomal protein L15, putative	0.123	0.363
LinJ.36.3010	40S ribosomal protein S24e	0.212	0.409
LinJ.36.3630	2-oxoglutarate dehydrogenase E1 component, putative	0.0208	0.0642
LinJ.11.1030	hypothetical protein, conserved	0.127	0.269
LinJ.22.0490	proteasome regulatory ATPase subunit 5, putative	0.101	0.0901
LinJ.33.2880	translation initiation factor IF-2, putative	0.0257	0.0575
LinJ.21.0800	60S ribosomal protein L36, putative	0.219	0.219
LinJ.15.0330	ribonucleoprotein p18, mitochondrial precursor, putative	0.332	0.749
LinJ.25.2090	2,4-dihydroxyhept-2-ene-1,7-dioic acid aldolase, putative	0.194	0.638
LinJ.36.3250	ATP synthase, putative	0.0972	0.44
LinJ.11.1160	eukaryotic release factor 3, putative	0.0437	0.13
LinJ.25.0740	eukaryotic initiation factor 5a, putative	0.301	0.518
LinJ.24.1700	Succinate dehydrogenase [ubiquinone] flavoprotein subunit, mitochondrial	0.0412	0.125
LinJ.28.0980	ribonucleoside-diphosphate reductase large chain, putative	0.025	0.0751
LinJ.23.0220	endoribonuclease L-PSP (pb5), putative	0.129	0.497
LinJ.06.0410	60S ribosomal protein L19, putative	0.147	0.106
LinJ.18.1380	60S ribosomal protein L34, putative	0.119	0.125
LinJ.28.2480	Eukaryotic translation initiation factor 3 subunit E	0.138	0.299
LinJ.17.0970	META domain containing protein, putative	0.0788	0.158
LinJ.28.1100	ribosomal protein S20, putative	0.207	0.578
LinJ.04.0430	cysteine peptidase, Clan CA, family C2, putative	0.0327	0.0842
LinJ.36.0080	stress-inducible protein STI1 homolog	0.0941	0.251
LinJ.34.0370	eukaryotic translation initiation factor 5, putative	0.0767	0.146
LinJ.14.1450	myo-inositol-1-phosphate synthase	0.0456	0.0959
LinJ.29.0330	TPR repeat, putative	0.0795	0.0795
LinJ.19.1560	FK506-binding protein (FKBP)-type peptidyl-prolyl isomerase, putative	0.141	0.194
LinJ.35.1490	arginase	0.0973	0.38
LinJ.35.3750	glycosomal membrane protein	0.227	0.56
LinJ.22.1370	60S ribosomal protein L14, putative	0.142	0.27
LinJ.26.1550	thimet oligopeptidase, putative	0.0482	0.159
LinJ.24.0790	malic enzyme, putative	0.0454	0.18
LinJ.13.0960	NADH-cytochrome b5 reductase, putative	0.104	0.341
LinJ.29.2080	Fumarate hydratase class I, cytosolic	0.0511	0.137
LinJ.28.1850	proteasome regulatory non-ATP-ase subunit 2, putative	0.0343	0.0858
LinJ.26.0590	10 kDa heat shock protein, putative	0.42	0.56
LinJ.02.0640	mitochondrial carrier protein, putative	0.0799	0.217
LinJ.12.0230	cysteinyl-tRNA synthetase, putative	0.0319	0.0714
LinJ.29.1250	tryparedoxin 1	0.29	0.221
LinJ.36.2480	glyceraldehyde 3-phosphate dehydrogenase, cytosolic	0.103	0.269
LinJ.30.3080	eukaryotic translation initiation factor 3 subunit d	0.0678	0.0621
LinJ.14.0990	tc40 antigen-like	0.0221	0.0523
LinJ.26.0630	protein disulfide isomerase, putative	0.172	0.432
LinJ.28.1050	40S ribosomal protein S14	0.431	0.451
LinJ.35.3280	cystathione gamma lyase, putative	0.122	0.323
LinJ.09.1130	eukaryotic translation initiation factor 2 subunit, putative	0.0459	0.267
LinJ.26.1530	trifunctional enzyme alpha subunit, mitochondrial precursor-like protein	0.0579	0.14
LinJ.14.0190	Thioredoxin-like, putative	0.261	0.367
LinJ.12.0580	alanine aminotransferase	0.0966	0.167
LinJ.25.1220	ribosomal protein S25	0.317	0.483
LinJ.18.1220	prolyl-tRNA synthetase, putative	0.058	0.0519
LinJ.21.0550	DnaJ protein, putative	0.0662	0.166
LinJ.15.1500	proliferative cell nuclear antigen (PCNA), putative	0.119	0.0819
LinJ.36.4380	oxidoreductase, putative	0.112	0.482
LinJ.09.0820	oligopeptidase b	0.0397	0.122
LinJ.35.0240	60S ribosomal protein L30	0.423	0.712
LinJ.10.0050	ribosomal protein l35a, putative	0.146	0.354
LinJ.36.1040	40S ribosomal protein S10, putative	0.256	0.458
LinJ.36.3960	transcription factor btf3, putative	0.165	0.544
LinJ.05.0830	methylthioadenosine phosphorylase, putative	0.186	0.173
LinJ.04.0460	60S ribosomal protein L11 (L5, L16)	0.133	0.34
LinJ.32.2280	hypothetical protein, conserved	0.0194	0.0444
LinJ.31.1770	nucleosome assembly protein-like protein	0.0571	0.0521
LinJ.30.0350	kinesin, putative	0.0426	0.0541
LinJ.27.1770	trypanothione synthetase	0.0383	0.328
LinJ.25.0940	cyclophilin a, putative	0.571	0.531
LinJ.36.7070	hypothetical protein, conserved	0.109	0.38
LinJ.35.3390	6-phosphogluconate dehydrogenase, decarboxylating, putative	0.119	0.173
LinJ.35.1420	threonyl-tRNA synthetase, putative	0.0279	0.104
LinJ.13.0450	60S ribosomal protein L18, putative	0.182	0.449
LinJ.30.2570	reticulon domain protein, 22 kDa potentially aggravating protein (paple22)	0.178	0.259
LinJ.04.0760	nascent polypeptide associated complex subunit- like protein, copy 2	0.102	0.207
LinJ.31.2670	calreticulin, putative	0.04	0.11
LinJ.05.0350	trypanothione reductase	0.149	0.222
LinJ.21.1830	hypothetical protein, conserved	0.0937	0.243
LinJ.21.0400	mitochondrial processing peptidase alpha subunit, putative	0.0642	0.298
LinJ.13.0760	mitochondrial processing peptidase alpha subunit, putative	0.072	0.275
LinJ.13.0460	40S ribosomal protein S12, putative	0.234	0.489
LinJ.36.4070	eukaryotic translation initiation factor 3 subunit i	0.0927	0.239
LinJ.22.0009	heat shock protein DNAJ, putative	0.0876	0.148
LinJ.21.0890	methionyl-tRNA synthetase, putative	0.0388	0.0629
LinJ.28.2610	Vacuolar proton pump subunit B, putative	0.244	0.749
LinJ.36.3360	14-3-3 protein 1, putative	0.101	0.562
LinJ.34.2410	ALBA-domain protein 3	0.404	0.611
LinJ.32.4050	60S ribosomal protein L8, putative	0.25	0.446
LinJ.21.2140	ATP synthase F1 subunit gamma protein, putative	0.0759	0.416
LinJ.30.3170	valyl-tRNA synthetase, putative	0.0507	0.113
LinJ.27.2520	cysteine peptidase, Clan CA, family C2, putative	0.014	0.0175
LinJ.29.2350	Aminopeptidase M1, putative	0.0265	0.0726
LinJ.32.1000	Staphylococcal nuclease homologue/Tudor domain containing protein, putative	0.0268	0.0514
LinJ.35.2790	galactokinase-like protein	0.0903	0.063
LinJ.28.2750	40S ribosomal protein S17, putative	0.0839	0.154
LinJ.25.2520	hypothetical protein, conserved	0.0364	0.178
LinJ.19.0710	glycosomal malate dehydrogenase	0.18	0.627
LinJ.19.1100	proteasome regulatory non-ATP-ase subunit 9, putative	0.121	0.294
LinJ.06.0590	60S ribosomal protein L23a, putative	0.276	0.407
LinJ.28.2600	2-oxoglutarate dehydrogenase, E2 component, dihydrolipoamide succinyltransferase, putative	0.0797	0.157
LinJ.11.0350	14-3-3 protein 2, putative	0.198	0.292
LinJ.32.2830	ribosomal protein L27, putative	0.149	0.41
LinJ.25.1850	3-oxo-5-alpha-steroid 4-dehydrogenase, putative	0.281	0.369
LinJ.32.0930	60S ribosomal protein L18a, putative	0.413	0.547
LinJ.18.0630	60S ribosomal protein L10a, putative	0.322	0.435
LinJ.25.1790	pyruvate dehydrogenase E1 beta subunit, putative	0.0771	0.494
LinJ.24.0870	triosephosphate isomerase	0.139	0.47
LinJ.15.0220	60S ribosomal protein L13a, putative	0.212	0.378
LinJ.36.7320	eukaryotic translation initiation factor 3 subunit c	0.103	0.119
LinJ.20.1620	ribosomal protein S11 homolog	0.248	0.34
LinJ.02.0680	ATP-dependent Clp protease subunit, heat shock protein 78 (HSP78), putative	0.0355	0.0575
LinJ.26.0150	60S ribosomal protein L7, putative	0.185	0.339
LinJ.29.1330	Hsp70 protein/TPR repeat, putative	0.0966	0.142
LinJ.24.2140	60S ribosomal protein L26, putative	0.245	0.329
LinJ.27.2020	RNA-binding protein, putative	0.0535	0.0557
LinJ.31.2210	prostaglandin f2-alpha synthase	0.31	0.38
LinJ.30.0470	aspartyl-tRNA synthetase, putative	0.0491	0.293
LinJ.32.1060	chaperonin containing t-complex protein, putative	0.0613	0.346
LinJ.25.1460	GTP-binding protein, putative	0.218	0.38
LinJ.19.0390	40S ribosomal protein S13, putative	0.285	0.397
LinJ.31.2890	ADP-ribosylation factor, putative	0.118	0.455
LinJ.15.0270	lysyl-tRNA synthetase, putative	0.119	0.07
LinJ.29.2310	dynamin-1-like protein	0.0643	0.226
LinJ.23.0410	NADP-dependent alcohol dehydrogenase, putative	0.071	0.398
LinJ.36.3100	succinyl-CoA ligase [GDP-forming] beta-chain, putative	0.182	0.271
LinJ.18.1360	pyruvate dehydrogenase E1 component alpha subunit, putative	0.0899	0.516
LinJ.35.3840	60S ribosomal protein L23, putative	0.396	0.655
LinJ.09.1070	Present in the outer mitochondrial membrane proteome 10	0.0618	0.141
LinJ.19.0150	metallo-peptidase, Clan MG, Family M24	0.0868	0.153
LinJ.26.1590	Proline dehydrogenase, mitochondrial	0.0339	0.121
LinJ.25.2220	succinyl-CoA synthetase alpha subunit, putative	0.171	0.197
LinJ.29.0860	CPC cysteine peptidase, Clan CA, family C1, Cathepsin B-like	0.0794	0.0735
LinJ.18.1500	P-type H+-ATPase, putative	0.119	0.233
LinJ.03.0960	Eukaryotic translation initiation factor 2 subunit alpha	0.111	0.46
LinJ.18.0740	Elongation factor Tu, mitochondrial, putative	0.127	0.414
LinJ.13.1000	leucyl-tRNA synthetase, putative	0.0419	0.146
LinJ.26.0840	40S ribosomal protein S16, putative	0.383	0.557
LinJ.22.1390	alanyl-tRNA synthetase, putative	0.0374	0.113
LinJ.36.7240	T-complex protein 1, theta subunit, putative	0.0484	0.225
LinJ.12.0490	glucose-6-phosphate isomerase	0.193	0.321
LinJ.34.0150	malate dehydrogenase	0.129	0.533
LinJ.24.2150	transketolase	0.079	0.23
LinJ.08.1010	hypothetical protein, conserved	0.0575	0.345
LinJ.23.0880	acetyl-CoA synthetase, putative	0.144	0.236
LinJ.11.1180	40S ribosomal protein S15A, putative	0.4	0.685
LinJ.17.1390	eukaryotic translation initiation factor 3 subunit b	0.0296	0.185
LinJ.07.0760	40S ribosomal protein S9, putative	0.205	0.321
LinJ.31.1240	Pyrophosphate-energized vacuolar membrane proton pump 1, putative	0.0936	0.287
LinJ.08.1020	stress-induced protein sti1	0.136	0.341
LinJ.36.5870	isoleucyl-tRNA synthetase, putative	0.0891	0.131
LinJ.17.0010	eukaryotic translation initiation factor 3 subunit a	0.0452	0.218
LinJ.27.1230	arginyl-tRNA synthetase, putative	0.0289	0.205
LinJ.35.1870	60S ribosomal protein L5, putative	0.0787	0.446
LinJ.24.2160	40S ribosomal protein S8, putative	0.2	0.386
LinJ.21.1820	ATP-dependent RNA helicase SUB2, putative	0.215	0.321
LinJ.36.0990	40S ribosomal protein S18, putative	0.343	0.428
LinJ.32.3100	nucleoside diphosphate kinase b	0.841	0.841
LinJ.04.1250	actin	0.21	0.423
LinJ.11.0100	seryl-tRNA synthetase	0.162	0.319
LinJ.05.0960	metallo-peptidase, Clan M-, Family M49	0.165	0.231
LinJ.13.1400	chaperonin TCP20, putative	0.0967	0.143
LinJ.34.3460	vacuolar ATP synthase catalytic subunit A, putative	0.189	0.49
LinJ.09.1020	elongation factor-1 gamma	0.322	0.371
LinJ.28.2940	receptor for activated C kinase 1	0.292	0.724
LinJ.36.4030	glycyl tRNA synthetase, putative	0.0955	0.279
LinJ.15.1140	tryparedoxin peroxidase	0.342	0.518
LinJ.11.0640	metallo-peptidase, Clan MF, Family M17	0.108	0.295
LinJ.11.0960	40S ribosomal protein S5	0.384	0.558
LinJ.15.1060	60S ribosomal protein L6, putative	0.323	0.513
LinJ.28.1420	ATP-dependent RNA helicase, putative	0.0233	0.0989
LinJ.36.6960	2,3-bisphosphoglycerate-independent phosphoglycerate mutase	0.28	0.342
LinJ.01.0430	ribosomal protein S7, putative	0.255	0.62
LinJ.04.0750	60S ribosomal protein L10, putative	0.385	0.46
LinJ.27.1220	KH domain containing protein, putative	0.0907	0.278
LinJ.19.1590	inosine-5'-monophosphate dehydrogenase	0.183	0.237
LinJ.07.0550	60S ribosomal protein L7a, putative	0.103	0.305
LinJ.35.3900	T-complex protein 1, eta subunit, putative	0.0895	0.407
LinJ.33.2670	metallo-peptidase, Clan MA(E) Family M32	0.15	0.321
LinJ.32.3470	chaperonin alpha subunit, putative	0.145	0.361
LinJ.32.0790	nuclear RNA binding domain	0.421	0.596
LinJ.27.1150	T-complex protein 1, beta subunit, putative	0.151	0.344
LinJ.27.1300	60S acidic ribosomal protein P0, putative	0.183	0.48
LinJ.21.1290	60S ribosomal protein L9, putative	0.263	0.479
LinJ.29.0790	heat shock protein 90, putative	0.0233	0.147
LinJ.35.5450	pyruvate kinase	0.213	0.361
LinJ.30.3560	S-adenosylmethionine synthetase	0.181	0.283
LinJ.21.2150	40S ribosomal protein S6, putative	0.345	0.438
LinJ.29.2570	60S ribosomal protein L13, putative	0.286	0.473
LinJ.19.0050	40S ribosomal protein S2	0.128	0.336
LinJ.36.7280	protein disulfide isomerase 2	0.254	0.449
LinJ.36.5240	40S ribosomal protein SA, putative	0.341	0.646
LinJ.21.1330	T-complex protein 1, delta subunit, putative	0.0436	0.287
LinJ.36.2130	chaperonin HSP60, mitochondrial precursor	0.359	0.405
LinJ.19.0190	ADP/ATP translocase 1, putative	0.35	0.356
LinJ.35.1190	NADH-dependent fumarate reductase, putative	0.0462	0.299
LinJ.35.1390	mitochondrial processing peptidase, beta subunit, putative	0.233	0.52
LinJ.32.3330	ribosomal protein L3, putative	0.236	0.372
LinJ.35.4200	polyadenylate-binding protein 2	0.156	0.267
LinJ.35.0370	ATP-dependent DEAD-box RNA helicase, putative	0.146	0.511
LinJ.18.0690	citrate synthase, putative	0.119	0.64
LinJ.11.1000	pyruvate phosphate dikinase, putative	0.0602	0.272
LinJ.23.0860	3-ketoacyl-CoA thiolase, putative	0.159	0.435
LinJ.15.1010	40S ribosomal protein S3, putative	0.365	0.557
LinJ.34.0210	Antimony resistance marker of 56 kDa	0.607	0.635
LinJ.35.3150	ATP-dependent RNA helicase, putative	0.101	0.275
LinJ.35.0400	40S ribosomal protein S3A, putative	0.428	0.5
LinJ.25.1160	aldehyde dehydrogenase, mitochondrial precursor	0.128	0.315
LinJ.29.2620	ATP-dependent 6-phosphofructokinase, glycosomal	0.0679	0.171
LinJ.32.3510	dihydrolipoamide dehydrogenase, putative	0.118	0.55
LinJ.36.5330	hypothetical protein, conserved	0.0499	0.17
LinJ.23.1460	T-complex protein 1, gamma subunit, putative	0.132	0.343
LinJ.22.0180	hypothetical protein, conserved	0.0713	0.0963
LinJ.13.0090	metallo-peptidase, Clan MA(E) Family M32	0.425	0.489
LinJ.01.0790	Eukaryotic initiation factor 4A-1	0.32	0.467
LinJ.27.1710	Phosphoenolpyruvate carboxykinase [ATP], glycosomal	0.341	0.617
LinJ.03.0190	delta-1-pyrroline-5-carboxylate dehydrogenase, putative	0.239	0.425
LinJ.29.1160	ribosomal protein L1a, putative	0.367	0.512
LinJ.36.1320	fructose-1,6-bisphosphate aldolase	0.302	0.706
LinJ.27.2350	heat shock protein DNAJ, putative	0.412	0.717
LinJ.05.0500	ATP synthase F1, alpha subunit, putative	0.275	0.328
LinJ.28.1310	luminal binding protein 1 (BiP), putative	0.277	0.515
LinJ.14.1240	enolase	0.522	0.66
LinJ.18.0510	aconitase, putative	0.183	0.343
LinJ.36.4100	S-adenosylhomocysteine hydrolase	0.323	0.481
LinJ.18.1350	heat shock protein 110, putative	0.195	0.44
LinJ.10.0490	GP63, leishmanolysin	0.349	0.462
LinJ.10.0310	isocitrate dehydrogenase [NADP], mitochondrial precursor, putative	0.26	0.428
LinJ.26.1220	heat shock protein 70-related protein	0.348	0.555
LinJ.30.2990	glyceraldehyde 3-phosphate dehydrogenase, glycosomal	0.438	0.64
LinJ.25.1210	ATP synthase subunit beta, mitochondrial, putative	0.411	0.602
LinJ.24.2200	3-hydroxy-3-methylglutaryl-CoA synthase, putative	0.228	0.619
LinJ.36.1700	clathrin heavy chain, putative	0.609	0.483
LinJ.28.2960	heat-shock protein hsp70, putative	0.549	0.665
LinJ.21.0300	hexokinase	0.594	0.688
LinJ.13.0330	alpha tubulin	0.517	0.581
LinJ.36.0190	elongation factor 2	0.354	0.505
LinJ.30.2480	heat shock 70-related protein 1, mitochondrial precursor, putative	0.341	0.594
LinJ.36.2140	chaperonin HSP60, mitochondrial precursor	0.311	0.466
LinJ.15.1070	glutamate dehydrogenase	0.181	0.378
LinJ.32.0410	ATP-dependent RNA helicase HEL67	0.204	0.477
LinJ.08.1280	beta tubulin	0.625	0.686
LinJ.17.0090	elongation factor 1-alpha	0.708	0.788
LinJ.33.0360	heat shock protein 83	0.446	0.637

[truncated: 2 more sheets: LiUFD1_Coverage, LiPUB1_Coverage]
