# Supplementary material for: The AAA + ATPase valosin-containing protein (VCP)/p97/Cdc48 interaction network in Leishmania
Source: Sci Rep. 2020 Aug 4;10:13135. doi: 10.1038/s41598-020-70010-4 (PMC7403338; doi:10.1038/s41598-020-70010-4)
Supplement: Supplementary file 4 — Supplementary file4 [file 41598_2020_70010_MOESM4_ESM.xlsx]

## Sheet: Legend
Supplementary Table S3 | GO-term analysis (cellular component, molecular function and biological process) of the Lip47, LiFAF2, LiUFD1 and LiPUB1 proteomes using the tool provided by TriTrypDB.
Only proteins co-immunoprecipitated with Lip47 or LiFAF or LiUFD1 and or LiPUB1 but not found in the IPs of the unrelated control proteins as described in Figure 3A were considered for these analyses. Raw data are presented.
CC		Cellular component (CC) analysis with the proteins of the Lip47, LiFaf2, LiUfd1, and LiPub1 proteome using fold enrichment provided by TriTrypDB
MF		Molecular function (MF) analysis with the proteins of the Lip47, LiFaf2, LiUfd1, and LiPub1 proteome using fold enrichment provided by TriTrypDB
BP		Biological Process (BP) analysis with the proteins of the Lip47, LiFaf2, LiUfd1, and LiPub1 proteome using fold enrichment provided by TriTrypDB
Raw_CC		Raw data from Cellular component (CC) analysis with the proteins of the Lip47, LiFaf2, LiUfd1, and LiPub1 proteome using fold enrichment provided by TriTrypDB
Raw_MF		Raw data from Molecular function (MF) analysis with the proteins of the Lip47, LiFaf2, LiUfd1, and LiPub1 proteome using fold enrichment provided by TriTrypDB
Raw_BP		Raw data frm Biological Process (BP) analysis with the proteins of the Lip47, LiFaf2, LiUfd1, and LiPub1 proteome using fold enrichment provided by TriTrypDB

## Sheet: CC
Supplemental Table S3: Cellular component (CC) analysis with the proteins of the Lip47, LiFaf2, LiUfd1, and LiPub1 proteome using fold enrichment provided by TriTrypDB
		LiVCP	Lip47	LiFaf2	LiUfd1	LiPub1
GO:0005773	vacuole	0	0	3.81	18.79	0
GO:0005840	ribosome	0	2.66	3.08	3.36	3.84
GO:0005829	cytosol	3.33	5.76	3.14	0	0
GO:0005777	peroxisome	3.75	3.49	2.65	0	0
GO:0032991	protein-containing complex	0	1.64	2.07	2.87	2.37
GO:0005737	cytoplasm	1.36	1.44	1.43	1.48	1.6
GO:0005783	endoplasmic reticulum	0	0	2.61	0	3.95
GO:0043226	organelle	1.36	1.25	1.17	0	1.32
GO:0005634	nucleus	0	1.44	0	0	0

## Sheet: MF
Molecular function (MF) analysis with the proteins of the Lip47, LiFaf2, LiUfd1, and LiPub1 proteome using fold enrichment provided by TriTrypDB
		LiVCP	Lip47	LiFaf2	LiUfd1	LiPub1
GO:0008135	translation factor activity, RNA binding	0	2.87	3.81	7.05	4.47
GO:0005198	structural molecule activity	0	2.76	3.49	3.87	4.92
GO:0003735	structural constituent of ribosome	0	2.76	3.19	3.47	3.97
GO:0008233	peptidase activity	2.52	3.59	2.33	3.92	0
GO:0016491	oxidoreductase activity	2.62	2.9	2.18	0	2.04
GO:0016874	ligase activity	4.21	0	2.89	0	0
GO:0022857	transmembrane transporter activity	0	0	0	2.92	0
GO:0003674	molecular function	0	1.16	1.09	0	0
GO:0016887	ATPase activity	0	0	2.05	0	0
GO:0016853	isomerase activity	3.38	0	0	0	0

## Sheet: BP
Biological Process (BP) analysis with the proteins of the Lip47, LiFaf2, LiUfd1, and LiPub1 proteome using fold enrichment provided by TriTrypDB
		LiVCP	Lip47	LiFaf2	LiUfd1	LiPub1
GO:0006412	translation	0	2.66	3.35	3.21	3.71
GO:0044281	small molecule metabolic process	4.26	3.47	3.19	2.95	3.01
GO:0006520	cellular amino acid metabolic process	6.75	4.48	3.97	0	3.11
GO:0006091	generation of precursor metabolites and energy	4.05	4.48	4.76	0	0
GO:0000278	mitotic cell cycle	0	0	0	0	6.21
GO:0006605	protein targeting	0	0	0	0	6.21
GO:0009056	catabolic process	0	3.36	2.23	0	0
GO:0055085	transmembrane transport	0	0	0	3.26	2.33
GO:0006399	tRNA metabolic process	4	0	3.53	0	0
GO:0006457	protein folding	0	0	2.44	0	0
GO:0006950	response to stress	2.52	0	0	0	0

## Sheet: Raw_CC
GO_CC_LiVCP
ID	Name	Bgd count	Result count	Pct of bgd	Fold enrichment	Odds ratio	P-value	Benjamini	Bonferroni
GO:0005777	peroxisome	72	5	6.9	3.75	4.14	0.0103	0.0333	0.133
GO:0005829	cytosol	81	5	6.2	3.33	3.64	0.0165	0.0429	0.215
GO:0005654	nucleoplasm	241	11	4.6	2.46	2.76	0.00452	0.0196	0.0588
GO:0005737	cytoplasm	2137	54	2.5	1.36	1.99	0.00125	0.0162	0.0162
GO:0043226	organelle	1947	49	2.5	1.36	1.84	0.00335	0.0196	0.0435
GO_CC_Lip47
ID	Name	Bgd count	Result count	Pct of bgd	Fold enrichment	Odds ratio	P-value	Benjamini	Bonferroni
GO:0005829	cytosol	81	13	16	5.76	7.29	2.53e-07	3.04e-06	3.04e-06
GO:0005777	peroxisome	72	7	9.7	3.49	3.91	0.00364	0.00874	0.0437
GO:0005840	ribosome	175	13	7.4	2.66	3	0.00106	0.00318	0.0127
GO:0005654	nucleoplasm	241	16	6.6	2.38	2.68	0.000959	0.00318	0.0115
GO:0032991	protein-containing complex	614	28	4.6	1.64	1.85	0.00502	0.01	0.0602
GO:0005737	cytoplasm	2137	86	4	1.44	2.34	1.95e-06	1.17e-05	2.34e-05
GO:0005634	nucleus	847	34	4	1.44	1.62	0.014	0.021	0.168
GO:0043226	organelle	1947	68	3.5	1.25	1.54	0.00912	0.0156	0.109
GO_CC_LiFaf2
ID	Name	Bgd count	Result count	Pct of bgd	Fold enrichment	Odds ratio	P-value	Benjamini	Bonferroni
GO:0005773	vacuole	25	3	12	3.81	4.26	0.0424	0.0753	0.594
GO:0005829	cytosol	81	8	9.9	3.14	3.5	0.00369	0.0129	0.0516
GO:0005840	ribosome	175	17	9.7	3.08	3.61	2.81e-05	0.000131	0.000393
GO:0005777	peroxisome	72	6	8.3	2.65	2.87	0.025	0.0584	0.35
GO:0005783	endoplasmic reticulum	85	7	8.2	2.61	2.85	0.0169	0.0475	0.237
GO:0032991	protein-containing complex	614	40	6.5	2.07	2.57	3.09e-06	2.16e-05	4.32e-05
GO:0005737	cytoplasm	2137	96	4.5	1.43	2.27	1.12e-06	1.57e-05	1.57e-05
GO:0043226	organelle	1947	72	3.7	1.17	1.35	0.043	0.0753	0.603
GO_CC_LiUfd1
ID	Name	Bgd count	Result count	Pct of bgd	Fold enrichment	Odds ratio	P-value	Benjamini	Bonferroni
GO:0005773	vacuole	25	4	16	18.79	24.53	5.01e-05	0.00048	0.000601
GO:0005840	ribosome	175	5	2.9	3.36	3.77	0.0155	0.0465	0.186
GO:0032991	protein-containing complex	614	15	2.4	2.87	4.07	8.01e-05	0.00048	0.000961
GO:0005737	cytoplasm	2137	27	1.3	1.48	2.51	0.00399	0.016	0.0479
GO_CC_LiPub1
ID	Name	Bgd count	Result count	Pct of bgd	Fold enrichment	Odds ratio	P-value	Benjamini	Bonferroni
GO:0005783	endoplasmic reticulum	85	6	7.1	3.95	4.42	0.00387	0.0116	0.0464
GO:0005840	ribosome	175	12	6.9	3.84	4.55	5.32e-05	0.000213	0.000638
GO:0032991	protein-containing complex	614	26	4.2	2.37	3.07	1.29e-05	7.76e-05	0.000155
GO:0005737	cytoplasm	2137	61	2.9	1.6	3.24	3.4e-07	4.08e-06	4.08e-06
GO:0043226	organelle	1947	46	2.4	1.32	1.73	0.00887	0.0213	0.106

## Sheet: Raw_MF
GO_MF_LiVCP
ID	Name	Bgd count	Result count	Pct of bgd	Fold enrichment	Odds ratio	P-value	Benjamini	Bonferroni
GO:0016874	ligase activity	77	6	7.8	4.21	4.74	0.00281	0.0295	0.0589
GO:0016853	isomerase activity	80	5	6.3	3.38	3.69	0.0157	0.107	0.33
GO:0016491	oxidoreductase activity	247	12	4.9	2.62	2.98	0.00178	0.0295	0.0375
GO:0008233	peptidase activity	150	7	4.7	2.52	2.73	0.0204	0.107	0.428
ID	Name	Bgd count	Result count	Pct of bgd	Fold enrichment	Odds ratio	P-value	Benjamini	Bonferroni
GO_MF_Lip47
GO:0008233	peptidase activity	150	15	10	3.59	4.25	1.42e-05	0.000199	0.000398
GO:0016491	oxidoreductase activity	247	20	8.1	2.9	3.44	1.25e-05	0.000199	0.000349
GO:0008135	translation factor activity, RNA binding	50	4	8	2.87	3.1	0.0496	0.219	1
GO:0005198	structural molecule activity	182	14	7.7	2.76	3.13	0.000476	0.00333	0.0133
GO:0003735	structural constituent of ribosome	169	13	7.7	2.76	3.12	0.000763	0.00427	0.0214
GO:0003674	molecular function	3569	115	3.2	1.16	2.32	0.000474	0.00333	0.0133
GO_MF_LiFaf2
ID	Name	Bgd count	Result count	Pct of bgd	Fold enrichment	Odds ratio	P-value	Benjamini	Bonferroni
GO:0008135	translation factor activity, RNA binding	50	6	12	3.81	4.33	0.00447	0.0257	0.103
GO:0005198	structural molecule activity	182	20	11	3.49	4.23	7.37e-07	1.7e-05	1.7e-05
GO:0003735	structural constituent of ribosome	169	17	10.1	3.19	3.75	1.77e-05	0.000204	0.000408
GO:0016874	ligase activity	77	7	9.1	2.89	3.18	0.0102	0.039	0.234
GO:0008233	peptidase activity	150	11	7.3	2.33	2.55	0.00724	0.0333	0.166
GO:0016491	oxidoreductase activity	247	17	6.9	2.18	2.44	0.00176	0.0135	0.0405
GO:0016887	ATPase activity	124	8	6.5	2.05	2.18	0.0408	0.117	0.939
GO:0003674	molecular function	3569	123	3.4	1.09	1.58	0.0216	0.0709	0.496
GO_MF_LiUFd1
ID	Name	Bgd count	Result count	Pct of bgd	Fold enrichment	Odds ratio	P-value	Benjamini	Bonferroni
GO:0008135	translation factor activity, RNA binding	50	3	6	7.05	7.95	0.0085	0.0397	0.119
GO:0008233	peptidase activity	150	5	3.3	3.92	4.45	0.00829	0.0397	0.116
GO:0005198	structural molecule activity	182	6	3.3	3.87	4.49	0.00398	0.0397	0.0558
GO:0003735	structural constituent of ribosome	169	5	3	3.47	3.91	0.0135	0.0472	0.189
GO:0022857	transmembrane transporter activity	161	4	2.5	2.92	3.19	0.0466	0.131	0.653
GO_MF_LiPub1
ID	Name	Bgd count	Result count	Pct of bgd	Fold enrichment	Odds ratio	P-value	Benjamini	Bonferroni
GO:0005198	structural molecule activity	182	16	8.8	4.92	6.3	8.46e-08	1.86e-06	1.86e-06
GO:0008135	translation factor activity, RNA binding	50	4	8	4.47	4.97	0.0117	0.086	0.258
GO:0003735	structural constituent of ribosome	169	12	7.1	3.97	4.73	3.76e-05	0.000414	0.000828
GO:0016491	oxidoreductase activity	247	9	3.6	2.04	2.21	0.0311	0.171	0.684

## Sheet: Raw_BP
GO_BP_LiVCP
ID	Name	Bgd count	Result count	Pct of bgd	Fold enrichment	Odds ratio	P-value	Benjamini	Bonferroni
GO:0006520	cellular amino acid metabolic process	72	9	12.5	6.75	8.33	5.53e-06	6.08e-05	0.000122
GO:0044281	small molecule metabolic process	279	22	7.9	4.26	5.73	3.17e-09	6.98e-08	6.98e-08
GO:0006091	generation of precursor metabolites and energy	40	3	7.5	4.05	4.42	0.037	0.204	0.815
GO:0006399	tRNA metabolic process	54	4	7.4	4	4.4	0.0172	0.126	0.378
GO:0006950	response to stress	107	5	4.7	2.52	2.7	0.0473	0.208	1
GO_BP_Lip47
ID	Name	Bgd count	Result count	Pct of bgd	Fold enrichment	Odds ratio	P-value	Benjamini	Bonferroni
GO:0006520	cellular amino acid metabolic process	72	9	12.5	4.48	5.27	0.000149	0.00134	0.00402
GO:0006091	generation of precursor metabolites and energy	40	5	12.5	4.48	5.14	0.00469	0.0253	0.127
GO:0044281	small molecule metabolic process	279	27	9.7	3.47	4.45	6.41e-09	1.73e-07	1.73e-07
GO:0009056	catabolic process	128	12	9.4	3.36	3.87	0.000201	0.00136	0.00542
GO:0006412	translation	256	19	7.4	2.66	3.1	7.09e-05	0.000957	0.00191
GO_BP_LiFaf2
ID	Name	Bgd count	Result count	Pct of bgd	Fold enrichment	Odds ratio	P-value	Benjamini	Bonferroni
GO:0006091	generation of precursor metabolites and energy	40	6	15	4.76	5.61	0.0014	0.00944	0.0378
GO:0006520	cellular amino acid metabolic process	72	9	12.5	3.97	4.61	0.000375	0.00337	0.0101
GO:0006399	tRNA metabolic process	54	6	11.1	3.53	3.96	0.00656	0.0354	0.177
GO:0006412	translation	256	27	10.5	3.35	4.21	1.56e-08	3.3e-07	4.21e-07
GO:0044281	small molecule metabolic process	279	28	10	3.19	4	2.45e-08	3.3e-07	6.6e-07
GO:0006457	protein folding	78	6	7.7	2.44	2.63	0.0353	0.136	0.954
GO:0009056	catabolic process	128	9	7	2.23	2.41	0.0189	0.0849	0.509
GO_BP_LiUfd1
ID	Name	Bgd count	Result count	Pct of bgd	Fold enrichment	Odds ratio	P-value	Benjamini	Bonferroni
GO:0055085	transmembrane transport	144	4	2.8	3.26	3.59	0.0329	0.154	0.461
GO:0006412	translation	256	7	2.7	3.21	3.76	0.00521	0.058	0.0729
GO:0044281	small molecule metabolic process	279	7	2.5	2.95	3.42	0.00829	0.058	0.116
GO_BP_LiPub1
ID	Name	Bgd count	Result count	Pct of bgd	Fold enrichment	Odds ratio	P-value	Benjamini	Bonferroni
GO:0000278	mitotic cell cycle	18	2	11.1	6.21	7.01	0.0402	0.143	0.803
GO:0006605	protein targeting	18	2	11.1	6.21	7.01	0.0402	0.143	0.803
GO:0006412	translation	256	17	6.6	3.71	4.64	1.83e-06	3.66e-05	3.66e-05
GO:0006520	cellular amino acid metabolic process	72	4	5.6	3.11	3.34	0.039	0.143	0.781
GO:0044281	small molecule metabolic process	279	15	5.4	3.01	3.58	9.89e-05	0.000989	0.00198
GO:0055085	transmembrane transport	144	6	4.2	2.33	2.49	0.043	0.143	0.859
