# Supplementary material for: The AAA + ATPase valosin-containing protein (VCP)/p97/Cdc48 interaction network in Leishmania
Source: Sci Rep. 2020 Aug 4;10:13135. doi: 10.1038/s41598-020-70010-4 (PMC7403338; doi:10.1038/s41598-020-70010-4)
Supplement: Supplementary file 5 — Supplementary file5 [file 41598_2020_70010_MOESM5_ESM.xlsx]

## Sheet: Intersections
Supplementary Table S5 | Proteins used for constructing the LiVCP interaction network classified based on their intersection.
This spreadsheet contains the list of proteins used for LiVCP network construction considering the presence/absence of different proteins on our multiple IP-MS/MS experiments as shown in Figure 6A.
Groups	Total	TriTrypDBa ID	Names	TriTrypDBb ID	Putative Symbol
LiFaf2 LiPub1 LiUfd1 LiVCP Lip47	1	LinJ.36.1420	Valosin-containing protein, putative	LINF_360019800	LiVCP
LiFaf2 LiPub1 LiUfd1 Lip47	1	LinJ.14.0700	fatty acid elongase, putative (ELO2)	LINF_140012300
LiFaf2 LiPub1 Lip47	2	LinJ.34.1620	TPPP/p25-alpha, putative	LINF_340022400
		LinJ.32.0380	Root hair defective 3 GTP-binding protein (RHD3), putative	LINF_320008800
LiPub1 LiVCP Lip47	1	LinJ.09.1060	PUB domain containing protein (PUB1), putative	LINF_090016300	LiPUB1
LiFaf2 LiPub1 LiUfd1	1	LinJ.35.4920	Mitochondrial import receptor subunit ATOM40, putative	LINF_350054200
LiFaf2 LiUfd1 LiVCP	6	LinJ.36.2850	mitochondrial ATP-dependent zinc metallopeptidase (FtsH protease)	LINF_360035000
		LinJ.15.1570	hypothetical protein conserved	LINF_150023200
		LinJ.05.1040	stomatin-like protein 2	LINF_050015800
		LinJ.35.1960	UBX domain containing protein - putative (FAS-associated factor 2; FAF2)	LINF_350024700	LiFAF2 or LiUBX8
		LinJ.36.4740	hypothetical protein conserved	LINF_360054500
		LinJ.24.1650	UBA/TS-N domain containing protein, putative	LINF_240021300
LiPub1 LiUfd1 LiVCP	1	LinJ.36.6780	ubiquitin fusion degradation protein, putative (UFD1)	LINF_360076400	LiUFD1
LiFaf2 Lip47	1	LinJ.29.0520	ADF/Cofilin	LINF_290010100
LiVCP Lip47	4	LinJ.05.1200	protein phosphatase type 1 (PP1) regulator-like protein (SDS22)	LINF_050017400	LiSDS22
		LinJ.22.0200	SEP domain containing protein, putative (p47)	LINF_220008200	Lip47
		LinJ.28.0730	serine/threonine protein phosphatase catalytic subunit (Glc7/PP1-B), putative	LINF_280012000	LiGlc7/PP1-B
		LinJ.07.0840	Protein phosphatase inhibitor (Ypi1), putative	LINF_070013200	LiI3 or LiYPI1
LiFaf2 LiUfd1	1	LinJ.05.1140	V-type proton ATPase subunit D, putative	LINF_050016700
LiFaf2 LiPub1	2	LinJ.33.1130	hypothetical protein conserved	LINF_330018200
		LinJ.26.1610	40S ribosomal protein S33, putative	LINF_260021300
LiFaf2 LiVCP	2	LinJ.17.0230	Tetratricopeptide repeat, putative	LINF_170008100
		LinJ.07.0450	Uncharacterised protein family (UPF0172) (ER membrane)	LINF_070008100
LiUfd1 LiVCP	2	LinJ.03.0250	hypothetical protein conserved	LINF_030007400
		LinJ.25.1320	NPL4 family, putative	LINF_250019000	LiNPL4L
LiVCP	8	LinJ.36.2570	FYVE zinc finger containing protein, putative	LINF_360031800
		LinJ.18.1510	P-type H+-ATPase, putative	LINF_180020800
		LinJ.26.1950	microtubule-associated protein, putative	LINF_260024800
		LinJ.34.0900	serine/threonine-protein phosphatase PP1, putative	LINF_340014300	LiPP1
		LinJ.36.5080	hypothetical protein conserved	LINF_360058000
		LinJ.36.6280	OTU-like cysteine protease / ubiquitin thioesterase OTU1	LINF_360070100	LiOTU1
		LinJ.29.2220	Domain of unknown function (DUF4139) - putative	LINF_290028700
		LinJ.11.0920	PUB domain containing protein (Pub2), putative	LINF_110014900	LiPUB2
LiPub1	1	LinJ.34.3530	serine palmitoyltransferase-like protein	LINF_340044900
Lip47	1	LinJ.27.2660	hypothetical protein conserved	LINF_270012500
LiFaf2	7	LinJ.25.2400	PEX10, Pex2/Pex12 amino terminal region	LINF_250030100	LiPEX12
		LinJ.36.5360	hypothetical protein conserved	LINF_360060800
		LinJ.34.4180	cell differentiation protein-like protein	LINF_340051700
		LinJ.35.3740	Peroxisomal biogenesis factor 11 (PEX11), putative	LINF_350042300	LiPEX11
		LinJ.14.0760	fatty acid elongase, putative	LINF_140012800
		LinJ.25.2330	glycosome import protein (PEX2), putative	LINF_250029400	LiPEX2
		LinJ.14.0680	fatty acid elongase, putative	LINF_140012200
LiUfd1	5	LinJ.12.0550	hypothetical protein conserved	LINF_120011200
		LinJ.28.1390	phenylalanine-4-hydroxylase	LINF_280018600
		LinJ.18.0450	serine carboxypeptidase (CBP1), putative	LINF_180009500
		LinJ.29.2300	hypothetical protein conserved	LINF_290029600
		LinJ.19.1240	peroxin 12 (PEX12), putative	LINF_190017900
aAvailable at TriTrypDB (http://www.tritrypdb.org); April 2016 TriTrypDB 9.0 release
bAvailable at TriTrypDB (http://www.tritrypdb.org); Dec 2018 TriTrypDB 41 release
