# Supplementary material for: The AAA + ATPase valosin-containing protein (VCP)/p97/Cdc48 interaction network in Leishmania
Source: Sci Rep. 2020 Aug 4;10:13135. doi: 10.1038/s41598-020-70010-4 (PMC7403338; doi:10.1038/s41598-020-70010-4)
Supplement: Supplementary file 6 — Supplementary file6 [file 41598_2020_70010_MOESM6_ESM.xlsx]

## Sheet: Feuil1
Supplementary Table S6. Primers used in this study.
	Primer sequence (5` -- 3`)
Lip47 - Linj.22.0200
Gene amplification with HA at C-terminus
Forward	GCTCTAGAATGGACGGCGAAAAGCTCAGCTCGA
Reverse	CCCAAGCTTTTAAGCGTAGTCTGGCACGTCGTAAGGGTATCACAGCTGCTGAAGGGCTAC
Gene amplification with HA at N-terminus
Forward	GCTCTAGAATGTACCCTTACGACGTGCCAGACTACGCTGACGGCGAAAAGCTCAGCTCGA
Reverse	CCCAAGCTTTTATCACAGCTGCTGAAGGGCTACAACA
LiFAF2 Linj.35.1960
Gene amplification with HA at C-terminus
Forward	GCTCTAGAATGCTCGTGCACGAGGTGGAGACGA
Reverse	CCCAAGCTTTTAAGCGTAGTCTGGCACGTCGTAAGGGTATGACCGGCGCAGGAGCACCAC
Gene amplification with HA at N-terminus
Forward	GCTCTAGAATGTACCCTTACGACGTGCCAGACTACGCTCTCGTGCACGAGGTGGAGACGA
Reverse	CCCAAGCTTTTATGACCGGCGCAGGAGCACCACCGC
LiUFD1 Linj.36.6780
Gene amplification with HA at C-terminus
Forward	GCTCTAGAATGGCGGCACTTCCGCAGCCCTACG
Reverse	CCCAAGCTTTTAAGCGTAGTCTGGCACGTCGTAAGGGTATGAACGCCCACCGCCACCGAG
Gene amplification with HA at N-terminus
Forward	GCTCTAGAATGTACCCTTACGACGTGCCAGACTACGCTGCGGCACTTCCGCAGCCCTACG
Reverse	CCCAAGCTTTTATGAACGCCCACCGCCACCGAG
LiPUB1 Linj.09.1060
Gene amplification with HA at C-terminus
Forward	GCTCTAGAATGAATGCTGTCAAGCTTCCTGAGG
Reverse	CCCAAGCTTTTAAGCGTAGTCTGGCACGTCGTAAGGGTACAGTAACAATTCGGCGAACGC
Gene amplification with HA at N-terminus
Forward	GCTCTAGAATGTACCCTTACGACGTGCCAGACTACGCTAATGCTGTCAAGCTTCCTGAGG
Reverse	CCCAAGCTTTTACAGTAACAATTCGGCGAACGCG
LiNPL4 LinJ.25.1320
Gene amplification with HA at C-terminus
Forward	GCTCTAGAATGCGCGACCCGGAGCACATCTTGC
Reverse	CCCAAGCTTTTAAGCGTAGTCTGGCACGTCGTAAGGGTACGCAGACATCATCCCCAGCAG
Gene amplification with HA at N-terminus
Forward	GCTCTAGAATGTACCCTTACGACGTGCCAGACTACGCTCGCGACCCGGAGCACATCTTGC
Reverse	CCCAAGCTTTTACGCAGACATCATCCCCAGCAGG
Color Legend
XbaI
HindIII
HA-tag sequence
